# Supplementary material for: A Case of Phage Therapy against Pandrug-Resistant Achromobacter xylosoxidans in a 12-Year-Old Lung-Transplanted Cystic Fibrosis Patient
Source: Viruses. 2021 Jan 5;13(1):60. doi: 10.3390/v13010060 (PMC7824836; doi:10.3390/v13010060)
Supplement: Supplementary file 1 [file viruses-13-00060-s001.zip]

Archive with 9 entries (6 files):
- Supplementary data/
- Supplementary data/.DS_Store
- Supplementary data/Supplementary Materials Phage Achromobacter Revision.docx
- Supplementary data/Supplementary Table S1. Variant calling.xlsx
- __MACOSX/
- __MACOSX/Supplementary data/
- __MACOSX/Supplementary data/._.DS_Store
- __MACOSX/Supplementary data/._Supplementary Materials Phage Achromobacter Revision.docx
- __MACOSX/Supplementary data/._Supplementary Table 1. Variant calling.xlsx
