# Supplementary material for: A Case of Phage Therapy against Pandrug-Resistant Achromobacter xylosoxidans in a 12-Year-Old Lung-Transplanted Cystic Fibrosis Patient
Source: Viruses. 2021 Jan 5;13(1):60. doi: 10.3390/v13010060 (PMC7824836; doi:10.3390/v13010060)
Supplement: Supplementary file 1 [file viruses-13-00060-s001.zip › Supplementary data/Supplementary Table S1. Variant calling.xlsx]

## Sheet: all_vs_sample1 (UGAX1)
CHR	POS	REF	Class count	Class 2	sample_1 & 3	sample_2	sample_5 & 6 & 9	sample_7-8	gene_info	x
UGAX1_21	13726	A	7	AAAG	A	A	A	G	CDS:+:missense_variant c.155A>G p.Gln52Arg:UGAX1_05459:sicA:Chaperone protein SicA
UGAX1_9	75357	A	9	AAAG	A	A	A	G	CDS:+:missense_variant c.83A>G p.Gln28Arg:UGAX1_03937::hypothetical protein
UGAX1_13	115185	A	6	AAAG	A	A	A	G	CDS:-:synonymous_variant c.2589T>C p.Thr863Thr:UGAX1_04720::hypothetical protein
UGAX1_13	115197	A	5	AAAG	A	A	A	G	CDS:-:synonymous_variant c.2577T>C p.Ser859Ser:UGAX1_04720::hypothetical protein
UGAX1_13	115266	A	4	AAAG	A	A	A	G	CDS:-:synonymous_variant c.2508T>C p.Gly836Gly:UGAX1_04720::hypothetical protein
UGAX1_8	190222	A	8	AAAG	A	A	A	G	CDS:+:missense_variant c.476A>G p.Gln159Arg:UGAX1_03749:kgtP_1:Alpha-ketoglutarate permease
UGAX1_1	340101	A	2	AAAG	A	A	A	G	CDS:-:missense_variant c.365T>C p.Val122Ala:UGAX1_00320:csdA:Cysteine desulfurase CsdA
UGAX1_4	367421	A	1	AAAG	A	A	A	G	CDS:-:missense_variant c.2033T>C p.Val678Ala:UGAX1_02426::hypothetical protein
UGAX1_6	382243	A	3	AAAG	A	A	A	G	CDS:-:missense_variant c.709T>C p.Phe237Leu:UGAX1_03207:penA:putative peptidoglycan D,D-transpeptidase PenA
UGAX1_13	116733	A	11	AAAT	A	A	A	T	CDS:-:synonymous_variant c.1041T>A p.Gly347Gly:UGAX1_04720::hypothetical protein
UGAX1_13	116740	A	10	AAAT	A	A	A	T	CDS:-:missense_variant c.1034T>A p.Val345Glu:UGAX1_04720::hypothetical protein
UGAX1_13	1775	A	1	AAGA	A	A	G	A	CDS:-:missense_variant c.329T>C p.Val110Ala:UGAX1_04617:hdl IVa:(S)-2-haloacid dehalogenase 4A
UGAX1_5	296822	A	2	AAGA	A	A	G	A	CDS:-:missense_variant c.683T>C p.Leu228Pro:UGAX1_02755::hypothetical protein
UGAX1_14	4412	A	5	AAGG	A	A	G	G	CDS:-:missense_variant c.824T>C p.Leu275Pro:UGAX1_04742:braC_5:Leucine-, isoleucine-, valine-, threonine-, and alanine-binding protein
UGAX1_1	6838	A	11	AAGG	A	A	G	G	CDS:+:missense_variant c.712A>G p.Asn238Asp:UGAX1_00007:yliI:Aldose sugar dehydrogenase YliI
UGAX1_18	17517	A	9	AAGG	A	A	G	G	CDS:+:missense_variant c.538A>G p.Thr180Ala:UGAX1_05181:atzF:Allophanate hydrolase
UGAX1_8	41191	A	12	AAGG	A	A	G	G
UGAX1_6	47313	A	1	AAGG	A	A	G	G	CDS:-:missense_variant c.47T>C p.Val16Ala:UGAX1_02902:rarA:Replication-associated recombination protein A
UGAX1_2	112380	A	7	AAGG	A	A	G	G	CDS:+:missense_variant c.1117A>G p.Asn373Asp:UGAX1_00965::Outer membrane porin protein
UGAX1_13	124767	A	4	AAGG	A	A	G	G	CDS:-:missense_variant c.749T>C p.Leu250Pro:UGAX1_04726::hypothetical protein
UGAX1_10	126002	A	8	AAGG	A	A	G	G	CDS:+:missense_variant c.187A>G p.Thr63Ala:UGAX1_04196::hypothetical protein
UGAX1_8	158561	A	6	AAGG	A	A	G	G	CDS:-:missense_variant c.845T>C p.Leu282Pro:UGAX1_03719:radA:DNA repair protein RadA
UGAX1_5	273227	A	10	AAGG	A	A	G	G	CDS:+:missense_variant c.700A>G p.Thr234Ala:UGAX1_02735:dkgA:2,5-diketo-D-gluconic acid reductase A
UGAX1_3	393860	A	2	AAGG	A	A	G	G	CDS:-:missense_variant c.626T>C p.Val209Ala:UGAX1_01937::hypothetical protein
UGAX1_1	473687	A	3	AAGG	A	A	G	G	CDS:-:missense_variant c.736T>C p.Phe246Leu:UGAX1_00426:pgrR_2:HTH-type transcriptional regulator PgrR
UGAX1_4	72277	A	3	AATA	A	A	T	A
UGAX1_13	8846	G	21	AGAA	G	A	A	A	CDS:+:missense_variant c.569G>A p.Arg190His:UGAX1_04625:aam_3:Acylamidase
UGAX1_17	9277	G	17	AGAA	G	A	A	A	CDS:+:missense_variant c.238G>A p.Ala80Thr:UGAX1_05075::hypothetical protein
UGAX1_22	24651	G	22	AGAA	G	A	A	A	CDS:+:missense_variant c.584G>A p.Arg195Gln:UGAX1_05537:potA_6:Spermidine/putrescine import ATP-binding protein PotA
UGAX1_14	37416	G	10	AGAA	G	A	A	A	CDS:-:missense_variant c.440C>T p.Ala147Val:UGAX1_04768:gltC_9:HTH-type transcriptional regulator GltC
UGAX1_24	42255	G	18	AGAA	G	A	A	A	CDS:+:missense_variant c.245G>A p.Arg82His:UGAX1_05663::hypothetical protein
UGAX1_17	42775	G	2	AGAA	G	A	A	A	CDS:-:missense_variant c.1352C>T p.Ala451Val:UGAX1_05107::hypothetical protein
UGAX1_16	45646	G	9	AGAA	G	A	A	A	CDS:-:missense_variant c.410C>T p.Ala137Val:UGAX1_04985::hypothetical protein
UGAX1_1	48848	G	12	AGAA	G	A	A	A	CDS:-:missense_variant c.763C>T p.Arg255Trp:UGAX1_00049::hypothetical protein
UGAX1_10	76803	G	27	AGAA	G	A	A	A	CDS:+:missense_variant c.92G>A p.Gly31Asp:UGAX1_04156:ftsB:Cell division protein FtsB
UGAX1_5	94718	G	16	AGAA	G	A	A	A	CDS:+:missense_variant c.1649G>A p.Ser550Asn:UGAX1_02566:rpoD:RNA polymerase sigma factor RpoD
UGAX1_7	104187	G	1	AGAA	G	A	A	A	CDS:-:missense_variant c.1111C>T p.Leu371Phe:UGAX1_03321:glyA1:Serine hydroxymethyltransferase 1
UGAX1_13	113055	G	14	AGAA	G	A	A	A	CDS:-:synonymous_variant c.4719C>T p.Tyr1573Tyr:UGAX1_04720::hypothetical protein
UGAX1_7	118072	G	6	AGAA	G	A	A	A	CDS:-:missense_variant c.31C>T p.Pro11Ser:UGAX1_03335:livH_9:High-affinity branched-chain amino acid transport system permease protein LivH
UGAX1_4	124042	G	30	AGAA	G	A	A	A
UGAX1_2	125958	G	29	AGAA	G	A	A	A
UGAX1_6	129646	G	11	AGAA	G	A	A	A	CDS:-:missense_variant c.662C>T p.Pro221Leu:UGAX1_02985::hypothetical protein
UGAX1_9	132082	G	7	AGAA	G	A	A	A	CDS:-:missense_variant c.353C>T p.Ala118Val:UGAX1_03987::hypothetical protein
UGAX1_5	177586	G	23	AGAA	G	A	A	A	CDS:+:missense_variant c.658G>A p.Val220Ile:UGAX1_02636::hypothetical protein
UGAX1_10	203582	G	26	AGAA	G	A	A	A	CDS:+:missense_variant c.79G>A p.Ala27Thr:UGAX1_04254:cmk:Cytidylate kinase
UGAX1_2	241115	G	15	AGAA	G	A	A	A	CDS:+:missense_variant c.1067G>A p.Gly356Asp:UGAX1_01083:ndh:NADH dehydrogenase
UGAX1_1	268934	G	28	AGAA	G	A	A	A	CDS:+:synonymous_variant c.261G>A p.Ala87Ala:UGAX1_00250:fepG_1:Ferric enterobactin transport system permease protein FepG
UGAX1_6	298075	G	13	AGAA	G	A	A	A	CDS:-:synonymous_variant c.1419C>T p.Asn473Asn:UGAX1_03131:fadE_2:Acyl-coenzyme A dehydrogenase
UGAX1_6	302014	G	8	AGAA	G	A	A	A	CDS:-:missense_variant c.377C>T p.Pro126Leu:UGAX1_03133:pykA:Pyruvate kinase II
UGAX1_5	333247	G	24	AGAA	G	A	A	A	CDS:+:missense_variant c.716G>A p.Arg239His:UGAX1_02791::hypothetical protein
UGAX1_5	352951	G	20	AGAA	G	A	A	A	CDS:+:missense_variant c.527G>A p.Arg176Gln:UGAX1_02809:acsA_1:Acetyl-coenzyme A synthetase
UGAX1_5	374129	G	25	AGAA	G	A	A	A	CDS:+:missense_variant c.752G>A p.Arg251His:UGAX1_02824::putative signaling protein
UGAX1_4	383364	G	5	AGAA	G	A	A	A	CDS:-:missense_variant c.302C>T p.Pro101Leu:UGAX1_02442:lptB_5:Lipopolysaccharide export system ATP-binding protein LptB
UGAX1_2	491861	G	19	AGAA	G	A	A	A	CDS:+:missense_variant c.274G>A p.Ala92Thr:UGAX1_01301:fhuA_6:Ferrichrome outer membrane transporter/phage receptor	x
UGAX1_1	726566	G	3	AGAA	G	A	A	A	CDS:-:missense_variant c.20C>T p.Ser7Phe:UGAX1_00644::hypothetical protein
UGAX1_1	788261	G	4	AGAA	G	A	A	A	CDS:-:missense_variant c.28C>T p.Pro10Ser:UGAX1_00698::hypothetical protein
UGAX1_8	14597	G	11	AGGG	G	A	G	G	CDS:-:synonymous_variant c.438C>T p.Ala146Ala:UGAX1_03592:clpX:ATP-dependent Clp protease ATP-binding subunit ClpX
UGAX1_28	20435	G	15	AGGG	G	A	G	G	CDS:+:missense_variant c.1132G>A p.Gly378Ser:UGAX1_05850::hypothetical protein
UGAX1_8	22020	G	28	AGGG	G	A	G	G
UGAX1_12	40643	G	7	AGGG	G	A	G	G	CDS:-:missense_variant c.22C>T p.Arg8Cys:UGAX1_04486:bshA_1:N-acetyl-alpha-D-glucosaminyl L-malate synthase
UGAX1_11	42923	G	2	AGGG	G	A	G	G	CDS:-:missense_variant c.1378C>T p.Arg460Cys:UGAX1_04305::hypothetical protein
UGAX1_17	46723	G	16	AGGG	G	A	G	G	CDS:+:missense_variant c.1333G>A p.Glu445Lys:UGAX1_05110:slt:Soluble lytic murein transglycosylase
UGAX1_23	49061	G	10	AGGG	G	A	G	G	CDS:-:synonymous_variant c.201C>T p.Gly67Gly:UGAX1_05610:atpC:ATP synthase epsilon chain
UGAX1_14	58176	G	29	AGGG	G	A	G	G
UGAX1_16	69531	G	3	AGGG	G	A	G	G	CDS:-:missense_variant c.1639C>T p.Pro547Ser:UGAX1_05011::hypothetical protein
UGAX1_2	81478	G	17	AGGG	G	A	G	G	CDS:+:missense_variant c.1418G>A p.Gly473Asp:UGAX1_00935::hypothetical protein
UGAX1_11	82282	G	23	AGGG	G	A	G	G	CDS:+:missense_variant c.866G>A p.Gly289Asp:UGAX1_04344::hypothetical protein
UGAX1_5	84892	G	13	AGGG	G	A	G	G	CDS:+:missense_variant c.1025G>A p.Arg342His:UGAX1_02559::hypothetical protein
UGAX1_2	113757	G	14	AGGG	G	A	G	G	CDS:+:missense_variant c.1042G>A p.Asp348Asn:UGAX1_00966::Outer membrane porin protein
UGAX1_2	130622	G	4	AGGG	G	A	G	G	CDS:-:missense_variant c.1721C>T p.Pro574Leu:UGAX1_00983:nasD:Nitrite reductase [NAD(P)H]
UGAX1_8	142832	G	21	AGGG	G	A	G	G	CDS:+:missense_variant c.280G>A p.Ala94Thr:UGAX1_03704:murJ:Lipid II flippase MurJ
UGAX1_7	155048	G	12	AGGG	G	A	G	G	CDS:-:synonymous_variant c.69C>T p.Val23Val:UGAX1_03365::hypothetical protein
UGAX1_6	160999	G	1	AGGG	G	A	G	G	CDS:-:missense_variant c.1312C>T p.Pro438Ser:UGAX1_03014::hypothetical protein
UGAX1_8	165907	G	22	AGGG	G	A	G	G	CDS:+:missense_variant c.472G>A p.Val158Met:UGAX1_03726:hpcG_2:2-oxo-hept-4-ene-1,7-dioate hydratase
UGAX1_5	179084	G	18	AGGG	G	A	G	G	CDS:+:missense_variant c.151G>A p.Glu51Lys:UGAX1_02638:hemN_1:Oxygen-independent coproporphyrinogen III oxidase
UGAX1_11	179402	G	8	AGGG	G	A	G	G	CDS:-:missense_variant c.419C>T p.Ala140Val:UGAX1_04436:aspT_1:Aspartate/alanine antiporter
UGAX1_10	182221	G	5	AGGG	G	A	G	G	CDS:-:missense_variant c.1832C>T p.Pro611Leu:UGAX1_04239::hypothetical protein
UGAX1_8	230820	G	20	AGGG	G	A	G	G	CDS:+:missense_variant c.218G>A p.Arg73His:UGAX1_03791::hypothetical protein
UGAX1_6	262617	G	9	AGGG	G	A	G	G	CDS:-:missense_variant c.800C>T p.Ala267Val:UGAX1_03102:meh:Mesaconyl-C(4)-CoA hydratase
UGAX1_7	302139	G	27	AGGG	G	A	G	G
UGAX1_2	341883	G	25	AGGG	G	A	G	G
UGAX1_4	413019	G	19	AGGG	G	A	G	G	CDS:+:missense_variant c.1559G>A p.Gly520Asp:UGAX1_02464::hypothetical protein
UGAX1_1	579111	G	6	AGGG	G	A	G	G	CDS:-:missense_variant c.217C>T p.Arg73Cys:UGAX1_00520::8'-apo-carotenoid 13,14-cleaving dioxygenase
UGAX1_2	713478	G	26	AGGG	G	A	G	G
UGAX1_1	817672	G	24	AGGG	G	A	G	G
UGAX1_10	203805	T	31	ATAA	T	A	A	A	CDS:+:missense_variant c.302T>A p.Ile101Asn:UGAX1_04254:cmk:Cytidylate kinase
UGAX1_15	25264	A	30	CAAA	A	C	A	A	CDS:+:missense_variant c.1412A>C p.Asp471Ala:UGAX1_04864:plcN_3:Non-hemolytic phospholipase C
UGAX1_5	12326	C	17	CCCT	C	C	C	T	CDS:+:missense_variant c.118C>T p.Arg40Trp:UGAX1_02494::hypothetical protein
UGAX1_21	15564	C	23	CCCT	C	C	C	T	CDS:+:synonymous_variant c.1503C>T p.Ser501Ser:UGAX1_05460::hypothetical protein
UGAX1_19	43081	C	13	CCCT	C	C	C	T	CDS:-:missense_variant c.133G>A p.Ala45Thr:UGAX1_05311::hypothetical protein
UGAX1_26	44837	C	21	CCCT	C	C	C	T	CDS:+:missense_variant c.359C>T p.Thr120Ile:UGAX1_05766:yecS_10:L-cystine transport system permease protein YecS
UGAX1_17	47326	C	20	CCCT	C	C	C	T	CDS:+:missense_variant c.1936C>T p.Arg646Cys:UGAX1_05110:slt:Soluble lytic murein transglycosylase
UGAX1_1	60296	C	12	CCCT	C	C	C	T	CDS:-:missense_variant c.1099G>A p.Gly367Ser:UGAX1_00060:fhuA_1:Ferrichrome outer membrane transporter/phage receptor	x
UGAX1_10	95692	C	25	CCCT	C	C	C	T	CDS:+:synonymous_variant c.867C>T p.Ala289Ala:UGAX1_04175:sdhA:Succinate dehydrogenase flavoprotein subunit
UGAX1_13	114720	C	14	CCCT	C	C	C	T	CDS:-:synonymous_variant c.3054G>A p.Gly1018Gly:UGAX1_04720::hypothetical protein
UGAX1_13	116841	C	15	CCCT	C	C	C	T	CDS:-:synonymous_variant c.933G>A p.Thr311Thr:UGAX1_04720::hypothetical protein
UGAX1_9	161796	C	24	CCCT	C	C	C	T	CDS:+:synonymous_variant c.651C>T p.Gly217Gly:UGAX1_04014:oprM_5:Outer membrane protein OprM
UGAX1_4	169794	C	16	CCCT	C	C	C	T	CDS:-:synonymous_variant c.969G>A p.Ala323Ala:UGAX1_02257:gtf1:Glycosyltransferase Gtf1
UGAX1_5	200930	C	19	CCCT	C	C	C	T	CDS:+:missense_variant c.1850C>T p.Ala617Val:UGAX1_02655::hypothetical protein
UGAX1_2	249698	C	22	CCCT	C	C	C	T	CDS:+:missense_variant c.848C>T p.Ala283Val:UGAX1_01093::hypothetical protein
UGAX1_1	807025	C	18	CCCT	C	C	C	T	CDS:+:missense_variant c.1517C>T p.Pro506Leu:UGAX1_00716:caiA_1:Crotonobetainyl-CoA dehydrogenase
UGAX1_4	72271	C	4	CCGC	C	C	G	C
UGAX1_4	72274	C	5	CCGC	C	C	G	C
UGAX1_3	466334	C	13	CCGG	C	C	G	G	CDS:+:synonymous_variant c.1023C>G p.Thr341Thr:UGAX1_01998:tuf1_1:Elongation factor Tu
UGAX1_3	87562	C	8	CCTC	C	C	T	C
UGAX1_1	101723	C	7	CCTC	C	C	T	C	CDS:+:missense_variant c.40C>T p.Arg14Cys:UGAX1_00092::hypothetical protein
UGAX1_3	444700	C	6	CCTC	C	C	T	C	CDS:+:missense_variant c.1424C>T p.Ala475Val:UGAX1_01976:mnmG:tRNA uridine 5-carboxymethylaminomethyl modification enzyme MnmG
UGAX1_5	10860	C	25	CCTT	C	C	T	T	CDS:+:synonymous_variant c.15C>T p.Ile5Ile:UGAX1_02493::hypothetical protein
UGAX1_22	21686	C	18	CCTT	C	C	T	T	CDS:+:missense_variant c.22C>T p.Pro8Ser:UGAX1_05534::hypothetical protein
UGAX1_20	62760	C	15	CCTT	C	C	T	T	CDS:-:missense_variant c.208G>A p.Ala70Thr:UGAX1_05422::hypothetical protein
UGAX1_21	62865	C	21	CCTT	C	C	T	T	CDS:+:missense_variant c.50C>T p.Ala17Val:UGAX1_05500:torC:Cytochrome c-type protein TorC
UGAX1_9	65979	C	22	CCTT	C	C	T	T	CDS:+:missense_variant c.86C>T p.Ala29Val:UGAX1_03928:gcvA_7:Glycine cleavage system transcriptional activator
UGAX1_15	89950	C	17	CCTT	C	C	T	T	CDS:+:missense_variant c.1598C>T p.Ala533Val:UGAX1_04920:acrB_2:Multidrug efflux pump subunit AcrB
UGAX1_2	112367	C	23	CCTT	C	C	T	T	CDS:+:synonymous_variant c.1104C>T p.Gly368Gly:UGAX1_00965::Outer membrane porin protein
UGAX1_4	130668	C	16	CCTT	C	C	T	T	CDS:-:missense_variant c.211G>A p.Gly71Ser:UGAX1_02221::hypothetical protein
UGAX1_4	161940	C	26	CCTT	C	C	T	T
UGAX1_11	171076	C	14	CCTT	C	C	T	T	CDS:-:missense_variant c.106G>A p.Ala36Thr:UGAX1_04428:cysH:Thioredoxin-dependent 5'-adenylylsulfate reductase
UGAX1_3	291688	C	24	CCTT	C	C	T	T	CDS:+:synonymous_variant c.1119C>T p.Asp373Asp:UGAX1_01838:bbsG:(R)-benzylsuccinyl-CoA dehydrogenase
UGAX1_1	382073	C	20	CCTT	C	C	T	T	CDS:+:missense_variant c.437C>T p.Pro146Leu:UGAX1_00352:queE_1:7-carboxy-7-deazaguanine synthase
UGAX1_1	898210	C	19	CCTT	C	C	T	T	CDS:+:missense_variant c.23C>T p.Pro8Leu:UGAX1_00786:ylmB_1:N-formyl-4-amino-5-aminomethyl-2- methylpyrimidine deformylase
UGAX1_1	704095	G	31	CGGG	G	C	G	G	CDS:-:missense_variant c.1250C>G p.Ala417Gly:UGAX1_00622:ribZ_1:Riboflavin transporter RibZ
UGAX1_24	1415	T	52	CTCC	T	C	C	C
UGAX1_24	1416	T	53	CTCC	T	C	C	C
UGAX1_26	11915	T	42	CTCC	T	C	C	C	CDS:+:missense_variant c.451T>C p.Ser151Pro:UGAX1_05731:dxr:1-deoxy-D-xylulose 5-phosphate reductoisomerase
UGAX1_19	12375	T	40	CTCC	T	C	C	C	CDS:+:missense_variant c.113T>C p.Val38Ala:UGAX1_05279:maeB_3:NADP-dependent malic enzyme
UGAX1_1	34021	T	43	CTCC	T	C	C	C	CDS:+:missense_variant c.977T>C p.Leu326Pro:UGAX1_00032:ynfM:Inner membrane transport protein YnfM
UGAX1_21	42498	T	32	CTCC	T	C	C	C	CDS:-:missense_variant c.130A>G p.Thr44Ala:UGAX1_05480::TPR repeat-containing protein
UGAX1_7	44715	T	48	CTCC	T	C	C	C	CDS:+:synonymous_variant c.696T>C p.Tyr232Tyr:UGAX1_03263:rbsA_1:Ribose import ATP-binding protein RbsA
UGAX1_4	58616	T	36	CTCC	T	C	C	C	CDS:-:missense_variant c.43A>G p.Ser15Gly:UGAX1_02153:ssuC_6:Putative aliphatic sulfonates transport permease protein SsuC
UGAX1_5	72966	T	50	CTCC	T	C	C	C
UGAX1_14	102927	T	46	CTCC	T	C	C	C	CDS:+:synonymous_variant c.234T>C p.Arg78Arg:UGAX1_04818:dctM_4:C4-dicarboxylate TRAP transporter large permease protein DctM
UGAX1_1	107539	T	47	CTCC	T	C	C	C	CDS:+:synonymous_variant c.534T>C p.Ala178Ala:UGAX1_00100::hypothetical protein
UGAX1_13	113050	T	37	CTCC	T	C	C	C	CDS:-:missense_variant c.4724A>G p.Gln1575Arg:UGAX1_04720::hypothetical protein
UGAX1_8	127704	T	33	CTCC	T	C	C	C	CDS:-:missense_variant c.1511A>G p.Asp504Gly:UGAX1_03692:trg_2:Methyl-accepting chemotaxis protein III
UGAX1_1	138586	T	35	CTCC	T	C	C	C	CDS:-:missense_variant c.323A>G p.Asp108Gly:UGAX1_00133::hypothetical protein
UGAX1_4	166122	T	49	CTCC	T	C	C	C
UGAX1_1	186993	T	45	CTCC	T	C	C	C	CDS:+:synonymous_variant c.171T>C p.Leu57Leu:UGAX1_00182:citB_1:Aconitate hydratase A
UGAX1_9	192820	T	38	CTCC	T	C	C	C	CDS:-:synonymous_variant c.1437A>G p.Pro479Pro:UGAX1_04039::hypothetical protein
UGAX1_8	197243	T	51	CTCC	T	C	C	C
UGAX1_3	220542	T	44	CTCC	T	C	C	C	CDS:+:synonymous_variant c.1200T>C p.Arg400Arg:UGAX1_01775::putative membrane protein
UGAX1_5	293628	T	34	CTCC	T	C	C	C	CDS:-:missense_variant c.178A>G p.Ile60Val:UGAX1_02751:yqeY:putative protein YqeY
UGAX1_1	362762	T	39	CTCC	T	C	C	C	CDS:+:missense_variant c.1019T>C p.Val340Ala:UGAX1_00338::hypothetical protein
UGAX1_1	647366	T	41	CTCC	T	C	C	C	CDS:+:missense_variant c.356T>C p.Val119Ala:UGAX1_00574:pigA:Flavoprotein desaturase PigA
UGAX1_13	21357	T	56	CTTT	T	C	T	T	CDS:+:missense_variant c.73T>C p.Cys25Arg:UGAX1_04637::hypothetical protein
UGAX1_3	24777	T	45	CTTT	T	C	T	T	CDS:-:missense_variant c.971A>G p.Gln324Arg:UGAX1_01589:selB:Selenocysteine-specific elongation factor
UGAX1_28	25090	T	60	CTTT	T	C	T	T	CDS:+:synonymous_variant c.111T>C p.Gly37Gly:UGAX1_05856::hypothetical protein
UGAX1_14	25600	T	36	CTTT	T	C	T	T	CDS:-:missense_variant c.344A>G p.Asn115Ser:UGAX1_04760::hypothetical protein
UGAX1_26	46152	T	47	CTTT	T	C	T	T	CDS:+:missense_variant c.230T>C p.Leu77Pro:UGAX1_05768:hutG:Formimidoylglutamase
UGAX1_9	47738	T	32	CTTT	T	C	T	T	CDS:-:missense_variant c.1304A>C p.Gln435Pro:UGAX1_03915:atm1_2:ATM1-type heavy metal exporter
UGAX1_11	69173	T	37	CTTT	T	C	T	T	CDS:-:missense_variant c.347A>G p.His116Arg:UGAX1_04325:dosC:Diguanylate cyclase DosC
UGAX1_5	94904	T	46	CTTT	T	C	T	T	CDS:+:missense_variant c.1835T>C p.Leu612Pro:UGAX1_02566:rpoD:RNA polymerase sigma factor RpoD
UGAX1_16	103889	T	43	CTTT	T	C	T	T	CDS:-:missense_variant c.695A>G p.Asp232Gly:UGAX1_05045:pdxA2_4:D-threonate 4-phosphate dehydrogenase
UGAX1_16	109588	T	64	CTTT	T	C	T	T
UGAX1_2	113744	T	59	CTTT	T	C	T	T	CDS:+:synonymous_variant c.1029T>C p.Gly343Gly:UGAX1_00966::Outer membrane porin protein
UGAX1_12	128846	T	34	CTTT	T	C	T	T	CDS:-:missense_variant c.1463A>G p.His488Arg:UGAX1_04576:carB:Carbamoyl-phosphate synthase large chain
UGAX1_5	130502	T	40	CTTT	T	C	T	T	CDS:-:missense_variant c.5332A>G p.Thr1778Ala:UGAX1_02596::hypothetical protein
UGAX1_6	131159	T	62	CTTT	T	C	T	T	CDS:+:synonymous_variant c.666T>C p.Arg222Arg:UGAX1_02986:ilvE_1:Branched-chain-amino-acid aminotransferase
UGAX1_6	137432	T	38	CTTT	T	C	T	T	CDS:-:missense_variant c.424A>G p.Met142Val:UGAX1_02993::Outer membrane porin protein
UGAX1_6	141888	T	63	CTTT	T	C	T	T
UGAX1_6	213870	T	50	CTTT	T	C	T	T	CDS:+:missense_variant c.29T>C p.Leu10Pro:UGAX1_03059:nagH:Salicylate 5-hydroxylase, small oxygenase component
UGAX1_7	229637	T	54	CTTT	T	C	T	T	CDS:+:missense_variant c.584T>C p.Val195Ala:UGAX1_03432:sugC:Trehalose import ATP-binding protein SugC
UGAX1_7	276527	T	49	CTTT	T	C	T	T	CDS:+:missense_variant c.281T>C p.Val94Ala:UGAX1_03477:ftsX:Cell division protein FtsX
UGAX1_7	279822	T	61	CTTT	T	C	T	T	CDS:+:synonymous_variant c.198T>C p.His66His:UGAX1_03480::hypothetical protein
UGAX1_2	296577	T	53	CTTT	T	C	T	T	CDS:+:missense_variant c.359T>C p.Val120Ala:UGAX1_01135:dctM_2:C4-dicarboxylate TRAP transporter large permease protein DctM
UGAX1_2	299717	T	42	CTTT	T	C	T	T	CDS:-:missense_variant c.676A>G p.Thr226Ala:UGAX1_01138:qseB_2:Transcriptional regulatory protein QseB
UGAX1_3	353064	T	55	CTTT	T	C	T	T	CDS:+:missense_variant c.728T>C p.Leu243Pro:UGAX1_01896:codA:Cytosine deaminase
UGAX1_1	358954	T	33	CTTT	T	C	T	T	CDS:-:missense_variant c.1327A>G p.Thr443Ala:UGAX1_00336:narK:Nitrate/nitrite transporter NarK
UGAX1_3	387871	T	51	CTTT	T	C	T	T	CDS:+:missense_variant c.308T>C p.Met103Thr:UGAX1_01931:occR_3:Octopine catabolism/uptake operon regulatory protein OccR
UGAX1_3	438631	T	41	CTTT	T	C	T	T	CDS:-:missense_variant c.544A>G p.Ser182Gly:UGAX1_01972:ybdL:Methionine aminotransferase
UGAX1_1	600934	T	39	CTTT	T	C	T	T	CDS:-:missense_variant c.431A>G p.Glu144Gly:UGAX1_00538::hypothetical protein
UGAX1_2	676165	T	44	CTTT	T	C	T	T	CDS:-:missense_variant c.934A>G p.Ile312Val:UGAX1_01467:denD:D-erythronate dehydrogenase
UGAX1_1	678086	T	35	CTTT	T	C	T	T	CDS:-:missense_variant c.1529A>G p.His510Arg:UGAX1_00599:rcsC_4:Sensor histidine kinase RcsC
UGAX1_1	689912	T	58	CTTT	T	C	T	T	CDS:+:missense_variant c.797T>C p.Leu266Pro:UGAX1_00608:stp_2:Multidrug resistance protein Stp
UGAX1_1	697710	T	48	CTTT	T	C	T	T	CDS:+:missense_variant c.242T>C p.Leu81Pro:UGAX1_00616:bdcA_1:Cyclic-di-GMP-binding biofilm dispersal mediator protein
UGAX1_2	764825	T	52	CTTT	T	C	T	T	CDS:+:missense_variant c.320T>C p.Val107Ala:UGAX1_01554:hprK:HPr kinase/phosphorylase
UGAX1_1	815557	T	57	CTTT	T	C	T	T	CDS:+:missense_variant c.76T>C p.Ser26Pro:UGAX1_00726::hypothetical protein
UGAX1_18	10114	A	72	GAAA	A	G	A	A	CDS:-:missense_variant c.44T>C p.Val15Ala:UGAX1_05174:bfrD_4:putative TonB-dependent receptor BfrD	x
UGAX1_4	19107	A	83	GAAA	A	G	A	A	CDS:+:missense_variant c.1055A>G p.Asp352Gly:UGAX1_02105::hypothetical protein
UGAX1_5	20000	C	74	GAAA	C	G	C	C	CDS:-:missense_variant c.490G>C p.Ala164Pro:UGAX1_02501::hypothetical protein
UGAX1_5	20293	A	69	GAAA	A	G	A	A	CDS:-:missense_variant c.197T>C p.Leu66Pro:UGAX1_02501::hypothetical protein
UGAX1_25	25016	A	82	GAAA	A	G	A	A	CDS:+:missense_variant c.1052A>G p.Tyr351Cys:UGAX1_05694:btuB_5:Vitamin B12 transporter BtuB	x
UGAX1_24	27103	A	67	GAAA	A	G	A	A	CDS:-:missense_variant c.1475T>C p.Val492Ala:UGAX1_05650:ywrD_5:Glutathione hydrolase-like YwrD proenzyme
UGAX1_26	30509	A	89	GAAA	A	G	A	A	CDS:+:missense_variant c.940A>G p.Ser314Gly:UGAX1_05748::hypothetical protein
UGAX1_5	33405	A	71	GAAA	A	G	A	A	CDS:-:missense_variant c.37T>C p.Trp13Arg:UGAX1_02513:glnE:Bifunctional glutamine synthetase adenylyltransferase/adenylyl-removing enzyme
UGAX1_5	40125	A	88	GAAA	A	G	A	A	CDS:+:missense_variant c.806A>G p.Asp269Gly:UGAX1_02517:parE:DNA topoisomerase 4 subunit B
UGAX1_22	58883	A	68	GAAA	A	G	A	A	CDS:-:missense_variant c.176T>C p.Leu59Pro:UGAX1_05564:rfaF:ADP-heptose--LPS heptosyltransferase 2
UGAX1_10	63204	A	87	GAAA	A	G	A	A	CDS:+:missense_variant c.620A>G p.Gln207Arg:UGAX1_04145:gsiA_9:Glutathione import ATP-binding protein GsiA
UGAX1_14	65074	A	76	GAAA	A	G	A	A	CDS:-:missense_variant c.53T>C p.Leu18Pro:UGAX1_04792:rph:Ribonuclease PH
UGAX1_13	65409	A	79	GAAA	A	G	A	A	CDS:-:missense_variant c.929T>C p.Leu310Pro:UGAX1_04676::hypothetical protein
UGAX1_4	75802	A	70	GAAA	A	G	A	A	CDS:-:missense_variant c.308T>C p.Val103Ala:UGAX1_02169:nosL:Copper-binding lipoprotein NosL
UGAX1_17	91627	A	78	GAAA	A	G	A	A	CDS:-:missense_variant c.836T>C p.Leu279Pro:UGAX1_05146:btuD_17:Vitamin B12 import ATP-binding protein BtuD
UGAX1_15	96885	A	65	GAAA	A	G	A	A	CDS:-:missense_variant c.1252T>C p.Ser418Pro:UGAX1_04924:bepE:Efflux pump membrane transporter BepE
UGAX1_10	105548	A	75	GAAA	A	G	A	A	CDS:-:missense_variant c.517T>C p.Phe173Leu:UGAX1_04182:aceE_3:Pyruvate dehydrogenase E1 component
UGAX1_2	113728	A	81	GAAA	A	G	A	A	CDS:+:missense_variant c.1013A>G p.Asn338Ser:UGAX1_00966::Outer membrane porin protein
UGAX1_5	154872	A	84	GAAA	A	G	A	A	CDS:+:missense_variant c.169A>G p.Thr57Ala:UGAX1_02614::hypothetical protein
UGAX1_9	160561	A	90	GAAA	A	G	A	A	CDS:+:synonymous_variant c.2595A>G p.Glu865Glu:UGAX1_04013:mepB:Multidrug/solvent efflux pump membrane transporter MepB
UGAX1_10	164127	A	66	GAAA	A	G	A	A	CDS:-:missense_variant c.1277T>C p.Val426Ala:UGAX1_04222:cphA_2:Cyanophycin synthetase
UGAX1_2	173136	A	73	GAAA	A	G	A	A	CDS:-:missense_variant c.488T>C p.Val163Ala:UGAX1_01022:ydaP:Putative thiamine pyrophosphate-containing protein YdaP
UGAX1_3	189328	A	85	GAAA	A	G	A	A	CDS:+:missense_variant c.362A>G p.Asn121Ser:UGAX1_01736:mlaD:putative phospholipid ABC transporter-binding protein MlaD
UGAX1_4	258097	C	91	GAAA	C	G	C	C
UGAX1_4	312419	A	80	GAAA	A	G	A	A	CDS:-:synonymous_variant c.2685T>C p.Arg895Arg:UGAX1_02372:glgE:Alpha-1,4-glucan:maltose-1-phosphate maltosyltransferase
UGAX1_5	354279	A	86	GAAA	A	G	A	A	CDS:+:missense_variant c.59A>G p.His20Arg:UGAX1_02810:pckG:Phosphoenolpyruvate carboxykinase [GTP]
UGAX1_5	362427	C	92	GAAA	C	G	C	C
UGAX1_2	379668	A	77	GAAA	A	G	A	A	CDS:-:missense_variant c.596T>C p.Leu199Pro:UGAX1_01201::hypothetical protein
UGAX1_8	17480	A	57	GAGG	A	G	G	G	CDS:-:synonymous_variant c.549T>C p.Asn183Asn:UGAX1_03595:loiP:Metalloprotease LoiP
UGAX1_2	20760	A	58	GAGG	A	G	G	G	CDS:-:synonymous_variant c.711T>C p.Arg237Arg:UGAX1_00872::hypothetical protein
UGAX1_23	39049	A	71	GAGG	A	G	G	G
UGAX1_1	75976	A	69	GAGG	A	G	G	G
UGAX1_16	86248	A	60	GAGG	A	G	G	G	CDS:+:missense_variant c.1432A>G p.Ser478Gly:UGAX1_05026:oprM_8:Outer membrane protein OprM
UGAX1_10	106779	A	63	GAGG	A	G	G	G	CDS:+:missense_variant c.446A>G p.Gln149Arg:UGAX1_04183::hypothetical protein
UGAX1_13	113061	A	55	GAGG	A	G	G	G	CDS:-:synonymous_variant c.4713T>C p.Asp1571Asp:UGAX1_04720::hypothetical protein
UGAX1_8	143882	A	59	GAGG	A	G	G	G	CDS:+:missense_variant c.1330A>G p.Ser444Gly:UGAX1_03704:murJ:Lipid II flippase MurJ
UGAX1_3	168181	A	64	GAGG	A	G	G	G	CDS:+:missense_variant c.608A>G p.Asp203Gly:UGAX1_01719::hypothetical protein
UGAX1_6	186306	A	66	GAGG	A	G	G	G	CDS:+:stop_lost&splice_region_variant c.696A>G p.Ter232Trpext*?:UGAX1_03036:hcaE:3-phenylpropionate/cinnamic acid dioxygenase subunit alpha
UGAX1_5	191451	A	68	GAGG	A	G	G	G	CDS:+:synonymous_variant c.96A>G p.Pro32Pro:UGAX1_02649::hypothetical protein
UGAX1_6	199574	A	67	GAGG	A	G	G	G	CDS:+:synonymous_variant c.297A>G p.Arg99Arg:UGAX1_03049:dmlR_25:HTH-type transcriptional regulator DmlR
UGAX1_2	272309	A	56	GAGG	A	G	G	G	CDS:-:synonymous_variant c.547T>C p.Leu183Leu:UGAX1_01112::hypothetical protein
UGAX1_2	300036	A	54	GAGG	A	G	G	G	CDS:-:synonymous_variant c.357T>C p.Val119Val:UGAX1_01138:qseB_2:Transcriptional regulatory protein QseB
UGAX1_4	395845	A	70	GAGG	A	G	G	G
UGAX1_4	410987	A	65	GAGG	A	G	G	G	CDS:+:missense_variant c.7670A>G p.His2557Arg:UGAX1_02463::hypothetical protein
UGAX1_1	608276	A	61	GAGG	A	G	G	G	CDS:+:missense_variant c.3067A>G p.Thr1023Ala:UGAX1_00543::hypothetical protein
UGAX1_1	897181	A	62	GAGG	A	G	G	G	CDS:+:missense_variant c.349A>G p.Thr117Ala:UGAX1_00785:proP_2:Proline/betaine transporter
UGAX1_8	154293	C	72	GCGG	C	G	G	G	CDS:+:missense_variant c.796C>G p.Pro266Ala:UGAX1_03714::hypothetical protein
UGAX1_16	5261	G	50	GGAA	G	G	A	A
UGAX1_28	5808	G	29	GGAA	G	G	A	A	CDS:-:missense_variant c.800C>T p.Ala267Val:UGAX1_05836::hypothetical protein
UGAX1_14	9292	G	43	GGAA	G	G	A	A	CDS:+:missense_variant c.535G>A p.Gly179Ser:UGAX1_04746:ugpA_2:sn-glycerol-3-phosphate transport system permease protein UgpA
UGAX1_22	21612	G	41	GGAA	G	G	A	A	CDS:+:missense_variant c.2479G>A p.Ala827Thr:UGAX1_05533::hypothetical protein
UGAX1_16	40994	G	28	GGAA	G	G	A	A	CDS:-:missense_variant c.1253C>T p.Ala418Val:UGAX1_04982:ndhB:NAD(P)H-quinone oxidoreductase subunit 2, chloroplastic
UGAX1_16	56955	G	38	GGAA	G	G	A	A	CDS:-:synonymous_variant c.657C>T p.Ala219Ala:UGAX1_04995:mmgC_3:Acyl-CoA dehydrogenase
UGAX1_14	87756	G	42	GGAA	G	G	A	A	CDS:+:missense_variant c.313G>A p.Ala105Thr:UGAX1_04804:tsdA_2:Thiosulfate dehydrogenase
UGAX1_5	93931	G	45	GGAA	G	G	A	A	CDS:+:missense_variant c.862G>A p.Ala288Thr:UGAX1_02566:rpoD:RNA polymerase sigma factor RpoD
UGAX1_16	106672	G	46	GGAA	G	G	A	A	CDS:+:missense_variant c.865G>A p.Ala289Thr:UGAX1_05047:trpI_3:HTH-type transcriptional regulator TrpI
UGAX1_10	107080	G	49	GGAA	G	G	A	A	CDS:+:synonymous_variant c.747G>A p.Ala249Ala:UGAX1_04183::hypothetical protein
UGAX1_2	112351	G	39	GGAA	G	G	A	A	CDS:+:missense_variant c.1088G>A p.Ser363Asn:UGAX1_00965::Outer membrane porin protein
UGAX1_9	129254	G	33	GGAA	G	G	A	A	CDS:-:synonymous_variant c.1980C>T p.Tyr660Tyr:UGAX1_03986:btuB_4:Vitamin B12 transporter BtuB
UGAX1_3	167784	G	40	GGAA	G	G	A	A	CDS:+:missense_variant c.211G>A p.Ala71Thr:UGAX1_01719::hypothetical protein
UGAX1_5	170023	G	27	GGAA	G	G	A	A	CDS:-:missense_variant c.1085C>T p.Thr362Ile:UGAX1_02631:hbpA_2:Heme-binding protein A
UGAX1_1	214802	G	34	GGAA	G	G	A	A	CDS:-:synonymous_variant c.201C>T p.Asp67Asp:UGAX1_00205:csd:putative cysteine desulfurase
UGAX1_4	348920	G	32	GGAA	G	G	A	A	CDS:-:synonymous_variant c.1443C>T p.Gly481Gly:UGAX1_02412:siaT_1:Sialic acid TRAP transporter permease protein SiaT
UGAX1_6	378288	G	30	GGAA	G	G	A	A	CDS:-:missense_variant c.86C>T p.Ala29Val:UGAX1_03205:mraY:Phospho-N-acetylmuramoyl-pentapeptide- transferase
UGAX1_2	455448	G	48	GGAA	G	G	A	A	CDS:+:synonymous_variant c.312G>A p.Ala104Ala:UGAX1_01268::hypothetical protein
UGAX1_3	514805	G	44	GGAA	G	G	A	A	CDS:+:missense_variant c.634G>A p.Glu212Lys:UGAX1_02055:rpoA:DNA-directed RNA polymerase subunit alpha
UGAX1_2	536319	G	35	GGAA	G	G	A	A	CDS:-:synonymous_variant c.2265C>T p.Asp755Asp:UGAX1_01340::hypothetical protein
UGAX1_2	560844	G	37	GGAA	G	G	A	A	CDS:-:synonymous_variant c.336C>T p.Ile112Ile:UGAX1_01360:Dml:2,3-dimethylmalate lyase
UGAX1_1	584258	G	36	GGAA	G	G	A	A	CDS:-:synonymous_variant c.276C>T p.Val92Val:UGAX1_00526::hypothetical protein
UGAX1_1	703454	G	47	GGAA	G	G	A	A	CDS:+:synonymous_variant c.210G>A p.Thr70Thr:UGAX1_00621::hypothetical protein
UGAX1_2	719927	G	31	GGAA	G	G	A	A	CDS:-:synonymous_variant c.1162C>T p.Leu388Leu:UGAX1_01511:sasA_6:Adaptive-response sensory-kinase SasA
UGAX1_11	30289	G	11	GGAG	G	G	A	G
UGAX1_4	72276	G	10	GGAG	G	G	A	G
UGAX1_17	109889	G	9	GGAG	G	G	A	G	CDS:+:synonymous_variant c.846G>A p.Leu282Leu:UGAX1_05165:mrdA:Peptidoglycan D,D-transpeptidase MrdA
UGAX1_4	72270	G	12	GGCG	G	G	C	G
UGAX1_4	72273	G	13	GGCG	G	G	C	G
UGAX1_22	31088	G	34	GGGA	G	G	G	A	CDS:+:missense_variant c.587G>A p.Arg196His:UGAX1_05544:nylA:6-aminohexanoate-cyclic-dimer hydrolase
UGAX1_12	61017	G	28	GGGA	G	G	G	A	CDS:-:synonymous_variant c.840C>T p.Asp280Asp:UGAX1_04509::hypothetical protein
UGAX1_11	84825	G	38	GGGA	G	G	G	A
UGAX1_11	91334	G	26	GGGA	G	G	G	A	CDS:-:synonymous_variant c.63C>T p.Asp21Asp:UGAX1_04354:ispA:Farnesyl diphosphate synthase
UGAX1_15	111339	G	40	GGGA	G	G	G	A
UGAX1_13	116850	G	39	GGGA	G	G	G	A
UGAX1_14	125476	G	36	GGGA	G	G	G	A	CDS:+:synonymous_variant c.1167G>A p.Pro389Pro:UGAX1_04838::hypothetical protein
UGAX1_2	147633	G	29	GGGA	G	G	G	A	CDS:+:missense_variant c.1130G>A p.Arg377Gln:UGAX1_00997:kmo:Kynurenine 3-monooxygenase
UGAX1_6	182475	G	30	GGGA	G	G	G	A	CDS:+:missense_variant c.1700G>A p.Arg567His:UGAX1_03033::hypothetical protein
UGAX1_7	322878	G	32	GGGA	G	G	G	A	CDS:+:missense_variant c.499G>A p.Gly167Ser:UGAX1_03515:phoR:Phosphate regulon sensor protein PhoR
UGAX1_1	395209	G	35	GGGA	G	G	G	A	CDS:+:stop_gained c.234G>A p.Trp78*:UGAX1_00363:yedY1:Putative protein-methionine-sulfoxide reductase subunit YedZ1
UGAX1_1	446401	G	31	GGGA	G	G	G	A	CDS:+:missense_variant c.196G>A p.Gly66Ser:UGAX1_00406:aaeB:p-hydroxybenzoic acid efflux pump subunit AaeB
UGAX1_3	492517	G	37	GGGA	G	G	G	A	CDS:+:synonymous_variant c.237G>A p.Pro79Pro:UGAX1_02020:rplD:50S ribosomal protein L4
UGAX1_1	689677	G	33	GGGA	G	G	G	A	CDS:+:missense_variant c.562G>A p.Ala188Thr:UGAX1_00608:stp_2:Multidrug resistance protein Stp
UGAX1_1	694466	G	27	GGGA	G	G	G	A	CDS:-:synonymous_variant c.687C>T p.Gly229Gly:UGAX1_00611:fan1:Fanconi-associated nuclease 1
UGAX1_13	115226	G	41	GGGC	G	G	G	C	CDS:-:missense_variant c.2548C>G p.Arg850Gly:UGAX1_04720::hypothetical protein
UGAX1_1	941331	G	42	GGGT	G	G	G	T	CDS:-:stop_gained c.1803C>A p.Tyr601*:UGAX1_00825:cirA:Colicin I receptor	x
UGAX1_2	98581	G	51	GGTT	G	G	T	T	CDS:-:missense_variant c.96C>A p.Asp32Glu:UGAX1_00952::hypothetical protein
UGAX1_15	4392	C	93	TCCC	C	T	C	C	CDS:-:missense_variant c.1048G>A p.Gly350Ser:UGAX1_04845:argE:Acetylornithine deacetylase
UGAX1_19	12497	C	103	TCCC	C	T	C	C	CDS:+:synonymous_variant c.235C>T p.Leu79Leu:UGAX1_05279:maeB_3:NADP-dependent malic enzyme
UGAX1_22	21884	C	100	TCCC	C	T	C	C	CDS:+:missense_variant c.220C>T p.Pro74Ser:UGAX1_05534::hypothetical protein
UGAX1_1	59459	C	94	TCCC	C	T	C	C	CDS:-:missense_variant c.1936G>A p.Ala646Thr:UGAX1_00060:fhuA_1:Ferrichrome outer membrane transporter/phage receptor	x
UGAX1_4	83504	C	108	TCCC	C	T	C	C
UGAX1_1	94411	C	102	TCCC	C	T	C	C	CDS:+:synonymous_variant c.1380C>T p.Gly460Gly:UGAX1_00090::hypothetical protein
UGAX1_1	103900	C	105	TCCC	C	T	C	C	CDS:+:synonymous_variant c.852C>T p.Gly284Gly:UGAX1_00094::hypothetical protein
UGAX1_1	110256	C	106	TCCC	C	T	C	C
UGAX1_5	148376	C	99	TCCC	C	T	C	C	CDS:+:missense_variant c.1109C>T p.Ser370Phe:UGAX1_02606::hypothetical protein
UGAX1_1	152788	C	97	TCCC	C	T	C	C	CDS:-:missense_variant c.4G>A p.Ala2Thr:UGAX1_00146::hypothetical protein
UGAX1_1	165583	C	107	TCCC	C	T	C	C
UGAX1_4	167705	C	96	TCCC	C	T	C	C	CDS:-:missense_variant c.473G>A p.Arg158His:UGAX1_02254:mshA_3:D-inositol-3-phosphate glycosyltransferase
UGAX1_5	250096	C	109	TCCC	C	T	C	C
UGAX1_4	254346	C	95	TCCC	C	T	C	C	CDS:-:missense_variant c.310G>A p.Ala104Thr:UGAX1_02326:ppsC:Phthiocerol/phenolphthiocerol synthesis polyketide synthase type I PpsC
UGAX1_5	260982	C	104	TCCC	C	T	C	C	CDS:+:synonymous_variant c.378C>T p.Asn126Asn:UGAX1_02723::hypothetical protein
UGAX1_2	384153	C	101	TCCC	C	T	C	C	CDS:+:missense_variant c.623C>T p.Ala208Val:UGAX1_01204::hypothetical protein
UGAX1_1	754776	C	98	TCCC	C	T	C	C	CDS:-:synonymous_variant c.765G>A p.Val255Val:UGAX1_00668:guaB_1:Inosine-5'-monophosphate dehydrogenase
UGAX1_19	7545	C	99	TCTT	C	T	T	T	CDS:+:missense_variant c.425C>T p.Ala142Val:UGAX1_05274:sigH:ECF RNA polymerase sigma factor SigH
UGAX1_12	16769	C	95	TCTT	C	T	T	T	CDS:+:missense_variant c.275C>T p.Ala92Val:UGAX1_04460:potB_3:Spermidine/putrescine transport system permease protein PotB
UGAX1_17	20120	C	97	TCTT	C	T	T	T	CDS:+:missense_variant c.365C>T p.Ala122Val:UGAX1_05085::hypothetical protein
UGAX1_1	21854	C	73	TCTT	C	T	T	T	CDS:-:missense_variant c.1006G>A p.Ala336Thr:UGAX1_00022:yheS_1:putative ABC transporter ATP-binding protein YheS
UGAX1_2	26213	C	86	TCTT	C	T	T	T	CDS:+:missense_variant c.1064C>T p.Pro355Leu:UGAX1_00877::hypothetical protein
UGAX1_15	26555	C	82	TCTT	C	T	T	T	CDS:-:missense_variant c.641G>A p.Cys214Tyr:UGAX1_04866:livF_20:High-affinity branched-chain amino acid transport ATP-binding protein LivF
UGAX1_11	26845	C	79	TCTT	C	T	T	T	CDS:-:missense_variant c.397G>A p.Ala133Thr:UGAX1_04287:thrC_3:Threonine synthase
UGAX1_21	51423	C	76	TCTT	C	T	T	T	CDS:-:missense_variant c.1063G>A p.Ala355Thr:UGAX1_05488::hypothetical protein
UGAX1_17	54503	C	89	TCTT	C	T	T	T	CDS:+:missense_variant c.1489C>T p.Pro497Ser:UGAX1_05115:shlB_3:Hemolysin transporter protein ShlB
UGAX1_16	74814	C	83	TCTT	C	T	T	T	CDS:-:missense_variant c.659G>A p.Arg220His:UGAX1_05016:ugpC_4:sn-glycerol-3-phosphate import ATP-binding protein UgpC
UGAX1_3	79242	C	81	TCTT	C	T	T	T	CDS:-:missense_variant c.548G>A p.Cys183Tyr:UGAX1_01640::hypothetical protein
UGAX1_16	91756	C	94	TCTT	C	T	T	T	CDS:+:missense_variant c.22C>T p.Pro8Ser:UGAX1_05033::hypothetical protein
UGAX1_2	112397	C	109	TCTT	C	T	T	T	CDS:+:synonymous_variant c.1134C>T p.Asp378Asp:UGAX1_00965::Outer membrane porin protein
UGAX1_15	114809	C	91	TCTT	C	T	T	T	CDS:+:missense_variant c.1649C>T p.Pro550Leu:UGAX1_04935:pupB_1:Ferric-pseudobactin BN7/BN8 receptor
UGAX1_8	141481	C	108	TCTT	C	T	T	T	CDS:+:stop_gained c.655C>T p.Arg219*:UGAX1_03702:adk:Adenylate kinase
UGAX1_6	169392	C	84	TCTT	C	T	T	T	CDS:-:missense_variant c.740G>A p.Cys247Tyr:UGAX1_03022:ettA_2:Energy-dependent translational throttle protein EttA
UGAX1_10	178121	C	75	TCTT	C	T	T	T	CDS:-:missense_variant c.1046G>A p.Arg349Gln:UGAX1_04236:patA:Peptidoglycan O-acetyltransferase
UGAX1_3	193249	C	92	TCTT	C	T	T	T	CDS:+:missense_variant c.185C>T p.Ala62Val:UGAX1_01742:murA_2:UDP-N-acetylglucosamine 1-carboxyvinyltransferase
UGAX1_3	195189	C	88	TCTT	C	T	T	T	CDS:+:missense_variant c.128C>T p.Ala43Val:UGAX1_01744:hisD:Histidinol dehydrogenase
UGAX1_9	199742	C	102	TCTT	C	T	T	T	CDS:+:missense_variant c.578C>T p.Ala193Val:UGAX1_04046:cheA:Chemotaxis protein CheA
UGAX1_8	216041	C	105	TCTT	C	T	T	T	CDS:+:missense_variant c.74C>T p.Pro25Leu:UGAX1_03776::hypothetical protein
UGAX1_1	233365	C	112	TCTT	C	T	T	T
UGAX1_3	236277	C	90	TCTT	C	T	T	T	CDS:+:missense_variant c.1589C>T p.Ala530Val:UGAX1_01786:prfC:Peptide chain release factor 3
UGAX1_3	236500	C	111	TCTT	C	T	T	T	CDS:+:synonymous_variant c.168C>T p.Arg56Arg:UGAX1_01787::hypothetical protein
UGAX1_1	254937	C	80	TCTT	C	T	T	T	CDS:-:missense_variant c.481G>A p.Ala161Thr:UGAX1_00239:fetA:putative iron export ATP-binding protein FetA
UGAX1_8	282468	C	77	TCTT	C	T	T	T	CDS:-:missense_variant c.178G>A p.Ala60Thr:UGAX1_03839::hypothetical protein
UGAX1_6	294657	C	103	TCTT	C	T	T	T	CDS:+:missense_variant c.659C>T p.Pro220Leu:UGAX1_03127::hypothetical protein
UGAX1_4	335908	C	93	TCTT	C	T	T	T	CDS:+:missense_variant c.187C>T p.Pro63Ser:UGAX1_02400:iorA:Isoquinoline 1-oxidoreductase subunit alpha
UGAX1_4	341148	C	106	TCTT	C	T	T	T	CDS:+:missense_variant c.752C>T p.Ala251Val:UGAX1_02405:cadA_1:Inducible lysine decarboxylase
UGAX1_7	376650	C	74	TCTT	C	T	T	T	CDS:-:missense_variant c.1018G>A p.Ala340Thr:UGAX1_03567::Outer membrane porin protein
UGAX1_4	404493	C	110	TCTT	C	T	T	T	CDS:+:synonymous_variant c.1176C>T p.Gly392Gly:UGAX1_02463::hypothetical protein
UGAX1_2	479935	C	78	TCTT	C	T	T	T	CDS:-:missense_variant c.374G>A p.Ser125Asn:UGAX1_01289:hipA:Serine/threonine-protein kinase toxin HipA
UGAX1_2	568219	C	85	TCTT	C	T	T	T	CDS:-:synonymous_variant c.114G>A p.Glu38Glu:UGAX1_01368:proC_1:Pyrroline-5-carboxylate reductase
UGAX1_2	570030	C	96	TCTT	C	T	T	T	CDS:+:missense_variant c.311C>T p.Ala104Val:UGAX1_01370::putative FAD-linked oxidoreductase
UGAX1_1	609422	C	98	TCTT	C	T	T	T	CDS:+:missense_variant c.4213C>T p.His1405Tyr:UGAX1_00543::hypothetical protein
UGAX1_2	673651	C	100	TCTT	C	T	T	T	CDS:+:missense_variant c.446C>T p.Ala149Val:UGAX1_01464:lutR_3:HTH-type transcriptional regulator LutR
UGAX1_2	691736	C	87	TCTT	C	T	T	T	CDS:+:missense_variant c.113C>T p.Ala38Val:UGAX1_01484:rplU:50S ribosomal protein L21
UGAX1_2	693699	C	107	TCTT	C	T	T	T	CDS:+:missense_variant c.98C>T p.Pro33Leu:UGAX1_01487:proB:Glutamate 5-kinase
UGAX1_1	776113	C	104	TCTT	C	T	T	T	CDS:+:missense_variant c.694C>T p.His232Tyr:UGAX1_00689:btuD_3:Vitamin B12 import ATP-binding protein BtuD
UGAX1_1	912006	C	101	TCTT	C	T	T	T	CDS:+:missense_variant c.47C>T p.Ala16Val:UGAX1_00798:groL_1:60 kDa chaperonin
UGAX1_13	113072	G	113	TGTT	G	T	T	T
UGAX1_12	82624	T	53	TTCC	T	T	C	C	CDS:-:missense_variant c.310A>G p.Thr104Ala:UGAX1_04534::hypothetical protein
UGAX1_12	89888	T	55	TTCC	T	T	C	C	CDS:-:missense_variant c.428A>G p.Asp143Gly:UGAX1_04539::hypothetical protein
UGAX1_6	267954	T	59	TTCC	T	T	C	C	CDS:+:missense_variant c.88T>C p.Cys30Arg:UGAX1_03108::hypothetical protein
UGAX1_6	294080	T	58	TTCC	T	T	C	C	CDS:+:missense_variant c.82T>C p.Ser28Pro:UGAX1_03127::hypothetical protein
UGAX1_7	330130	T	56	TTCC	T	T	C	C	CDS:+:missense_variant c.184T>C p.Ser62Pro:UGAX1_03522:serA:D-3-phosphoglycerate dehydrogenase
UGAX1_1	394215	T	60	TTCC	T	T	C	C
UGAX1_2	499323	T	57	TTCC	T	T	C	C	CDS:+:missense_variant c.265T>C p.Cys89Arg:UGAX1_01305:xanP:Xanthine permease XanP
UGAX1_1	768897	T	61	TTCC	T	T	C	C
UGAX1_1	835885	T	54	TTCC	T	T	C	C	CDS:-:missense_variant c.40A>G p.Thr14Ala:UGAX1_00744:tsaC1:4-formylbenzenesulfonate dehydrogenase TsaC1/TsaC2
UGAX1_1	863242	T	52	TTCC	T	T	C	C	CDS:-:missense_variant c.193A>G p.Ser65Gly:UGAX1_00755::hypothetical protein
UGAX1_19	12868	T	17	TTCT	T	T	C	T	CDS:+:synonymous_variant c.606T>C p.Cys202Cys:UGAX1_05279:maeB_3:NADP-dependent malic enzyme
UGAX1_4	72278	T	19	TTCT	T	T	C	T
UGAX1_1	241550	T	14	TTCT	T	T	C	T	CDS:-:missense_variant c.1154A>G p.Gln385Arg:UGAX1_00228:sasA_2:Adaptive-response sensory-kinase SasA
UGAX1_1	355402	T	15	TTCT	T	T	C	T	CDS:-:missense_variant c.3344A>G p.His1115Arg:UGAX1_00335:narG:Respiratory nitrate reductase 1 alpha chain
UGAX1_6	382086	T	16	TTCT	T	T	C	T	CDS:-:missense_variant c.866A>G p.Gln289Arg:UGAX1_03207:penA:putative peptidoglycan D,D-transpeptidase PenA
UGAX1_1	769771	T	18	TTCT	T	T	C	T
UGAX1_13	116849	T	43	TTTA	T	T	T	A	CDS:-:missense_variant c.924_925delCAinsTT p.Thr309Ser:UGAX1_04720::hypothetical protein
UGAX1_23	16988	T	59	TTTC	T	T	T	C
UGAX1_12	17150	T	52	TTTC	T	T	T	C	CDS:+:missense_variant c.656T>C p.Val219Ala:UGAX1_04460:potB_3:Spermidine/putrescine transport system permease protein PotB
UGAX1_8	20596	T	56	TTTC	T	T	T	C
UGAX1_11	30355	T	57	TTTC	T	T	T	C
UGAX1_1	36508	T	48	TTTC	T	T	T	C	CDS:+:missense_variant c.266T>C p.Ile89Thr:UGAX1_00036:rcsC_2:Sensor histidine kinase RcsC
UGAX1_19	50047	T	58	TTTC	T	T	T	C
UGAX1_13	115202	T	45	TTTC	T	T	T	C	CDS:-:missense_variant c.2572A>G p.Ile858Val:UGAX1_04720::hypothetical protein
UGAX1_8	117702	T	47	TTTC	T	T	T	C	CDS:-:synonymous_variant c.108A>G p.Gly36Gly:UGAX1_03685:pbpC:Penicillin-binding protein 1C
UGAX1_3	142278	T	46	TTTC	T	T	T	C	CDS:-:missense_variant c.479A>G p.Tyr160Cys:UGAX1_01693:glmS:Glutamine--fructose-6-phosphate aminotransferase [isomerizing]
UGAX1_7	183586	T	54	TTTC	T	T	T	C
UGAX1_7	183593	T	55	TTTC	T	T	T	C
UGAX1_2	191866	T	44	TTTC	T	T	T	C	CDS:-:missense_variant c.1462A>G p.Thr488Ala:UGAX1_01038:rcsC_7:Sensor histidine kinase RcsC
UGAX1_8	280667	T	49	TTTC	T	T	T	C	CDS:+:missense_variant c.341T>C p.Val114Ala:UGAX1_03837::hypothetical protein
UGAX1_3	472413	T	53	TTTC	T	T	T	C	CDS:+:synonymous_variant c.2100T>C p.Arg700Arg:UGAX1_02006:rpoB:DNA-directed RNA polymerase subunit beta
UGAX1_1	539995	T	50	TTTC	T	T	T	C	CDS:+:missense_variant c.494T>C p.Val165Ala:UGAX1_00487::hypothetical protein
UGAX1_1	655515	T	51	TTTC	T	T	T	C	CDS:+:missense_variant c.580T>C p.Tyr194His:UGAX1_00581:smvA:Methyl viologen resistance protein SmvA

## Sheet: Primers
CHR	POS	Delta	REF	Class count	Class 2	sample 1S-3R	sample 2S	sample 5S-6S-9S	sample 7R-8R	gene_info	x
UGAX1_24	1415		T	52	CTCC	T	C	C	C
UGAX1_24	1416	1	T	53	CTCC	T	C	C	C
UGAX1_13	1775	359	A	1	AAGA	A	A	G	A	CDS:-:missense_variant c.329T>C p.Val110Ala:UGAX1_04617:hdl IVa:(S)-2-haloacid dehalogenase 4A
UGAX1_15	4392	2617	C	93	TCCC	C	T	C	C	CDS:-:missense_variant c.1048G>A p.Gly350Ser:UGAX1_04845:argE:Acetylornithine deacetylase
UGAX1_14	4412	20	A	5	AAGG	A	A	G	G	CDS:-:missense_variant c.824T>C p.Leu275Pro:UGAX1_04742:braC_5:Leucine-, isoleucine-, valine-, threonine-, and alanine-binding protein
UGAX1_16	5261	849	G	50	GGAA	G	G	A	A
UGAX1_28	5808	547	G	29	GGAA	G	G	A	A	CDS:-:missense_variant c.800C>T p.Ala267Val:UGAX1_05836::hypothetical protein
UGAX1_1	6838	1030	A	11	AAGG	A	A	G	G	CDS:+:missense_variant c.712A>G p.Asn238Asp:UGAX1_00007:yliI:Aldose sugar dehydrogenase YliI
UGAX1_19	7545	707	C	99	TCTT	C	T	T	T	CDS:+:missense_variant c.425C>T p.Ala142Val:UGAX1_05274:sigH:ECF RNA polymerase sigma factor SigH
UGAX1_13	8846	1301	G	21	AGAA	G	A	A	A	CDS:+:missense_variant c.569G>A p.Arg190His:UGAX1_04625:aam_3:Acylamidase
UGAX1_17	9277	431	G	17	AGAA	G	A	A	A	CDS:+:missense_variant c.238G>A p.Ala80Thr:UGAX1_05075::hypothetical protein
UGAX1_14	9292	15	G	43	GGAA	G	G	A	A	CDS:+:missense_variant c.535G>A p.Gly179Ser:UGAX1_04746:ugpA_2:sn-glycerol-3-phosphate transport system permease protein UgpA
UGAX1_18	10114	822	A	72	GAAA	A	G	A	A	CDS:-:missense_variant c.44T>C p.Val15Ala:UGAX1_05174:bfrD_4:putative TonB-dependent receptor BfrD	x
UGAX1_5	10860	746	C	25	CCTT	C	C	T	T	CDS:+:synonymous_variant c.15C>T p.Ile5Ile:UGAX1_02493::hypothetical protein
UGAX1_26	11915	1055	T	42	CTCC	T	C	C	C	CDS:+:missense_variant c.451T>C p.Ser151Pro:UGAX1_05731:dxr:1-deoxy-D-xylulose 5-phosphate reductoisomerase
UGAX1_5	12326	411	C	17	CCCT	C	C	C	T	CDS:+:missense_variant c.118C>T p.Arg40Trp:UGAX1_02494::hypothetical protein
UGAX1_19	12375	49	T	40	CTCC	T	C	C	C	CDS:+:missense_variant c.113T>C p.Val38Ala:UGAX1_05279:maeB_3:NADP-dependent malic enzyme
UGAX1_19	12497	122	C	103	TCCC	C	T	C	C	CDS:+:synonymous_variant c.235C>T p.Leu79Leu:UGAX1_05279:maeB_3:NADP-dependent malic enzyme
UGAX1_19	12868	371	T	17	TTCT	T	T	C	T	CDS:+:synonymous_variant c.606T>C p.Cys202Cys:UGAX1_05279:maeB_3:NADP-dependent malic enzyme
UGAX1_21	13726	858	A	7	AAAG	A	A	A	G	CDS:+:missense_variant c.155A>G p.Gln52Arg:UGAX1_05459:sicA:Chaperone protein SicA
UGAX1_8	14597	871	G	11	AGGG	G	A	G	G	CDS:-:synonymous_variant c.438C>T p.Ala146Ala:UGAX1_03592:clpX:ATP-dependent Clp protease ATP-binding subunit ClpX
UGAX1_21	15564	967	C	23	CCCT	C	C	C	T	CDS:+:synonymous_variant c.1503C>T p.Ser501Ser:UGAX1_05460::hypothetical protein
UGAX1_12	16769	1205	C	95	TCTT	C	T	T	T	CDS:+:missense_variant c.275C>T p.Ala92Val:UGAX1_04460:potB_3:Spermidine/putrescine transport system permease protein PotB
UGAX1_23	16988	219	T	59	TTTC	T	T	T	C
UGAX1_12	17150	162	T	52	TTTC	T	T	T	C	CDS:+:missense_variant c.656T>C p.Val219Ala:UGAX1_04460:potB_3:Spermidine/putrescine transport system permease protein PotB
UGAX1_8	17480	330	A	57	GAGG	A	G	G	G	CDS:-:synonymous_variant c.549T>C p.Asn183Asn:UGAX1_03595:loiP:Metalloprotease LoiP
UGAX1_18	17517	37	A	9	AAGG	A	A	G	G	CDS:+:missense_variant c.538A>G p.Thr180Ala:UGAX1_05181:atzF:Allophanate hydrolase
UGAX1_4	19107	1590	A	83	GAAA	A	G	A	A	CDS:+:missense_variant c.1055A>G p.Asp352Gly:UGAX1_02105::hypothetical protein
UGAX1_5	20000	893	C	74	GAAA	C	G	C	C	CDS:-:missense_variant c.490G>C p.Ala164Pro:UGAX1_02501::hypothetical protein
UGAX1_17	20120	120	C	97	TCTT	C	T	T	T	CDS:+:missense_variant c.365C>T p.Ala122Val:UGAX1_05085::hypothetical protein
UGAX1_5	20293	173	A	69	GAAA	A	G	A	A	CDS:-:missense_variant c.197T>C p.Leu66Pro:UGAX1_02501::hypothetical protein
UGAX1_28	20435	142	G	15	AGGG	G	A	G	G	CDS:+:missense_variant c.1132G>A p.Gly378Ser:UGAX1_05850::hypothetical protein
UGAX1_8	20596	161	T	56	TTTC	T	T	T	C
UGAX1_2	20760	164	A	58	GAGG	A	G	G	G	CDS:-:synonymous_variant c.711T>C p.Arg237Arg:UGAX1_00872::hypothetical protein
UGAX1_13	21357	597	T	56	CTTT	T	C	T	T	CDS:+:missense_variant c.73T>C p.Cys25Arg:UGAX1_04637::hypothetical protein
UGAX1_22	21612	255	G	41	GGAA	G	G	A	A	CDS:+:missense_variant c.2479G>A p.Ala827Thr:UGAX1_05533::hypothetical protein
UGAX1_22	21686	74	C	18	CCTT	C	C	T	T	CDS:+:missense_variant c.22C>T p.Pro8Ser:UGAX1_05534::hypothetical protein
UGAX1_1	21854	168	C	73	TCTT	C	T	T	T	CDS:-:missense_variant c.1006G>A p.Ala336Thr:UGAX1_00022:yheS_1:putative ABC transporter ATP-binding protein YheS
UGAX1_22	21884	30	C	100	TCCC	C	T	C	C	CDS:+:missense_variant c.220C>T p.Pro74Ser:UGAX1_05534::hypothetical protein
UGAX1_8	22020	136	G	28	AGGG	G	A	G	G
UGAX1_22	24651	2631	G	22	AGAA	G	A	A	A	CDS:+:missense_variant c.584G>A p.Arg195Gln:UGAX1_05537:potA_6:Spermidine/putrescine import ATP-binding protein PotA
UGAX1_3	24777	126	T	45	CTTT	T	C	T	T	CDS:-:missense_variant c.971A>G p.Gln324Arg:UGAX1_01589:selB:Selenocysteine-specific elongation factor
UGAX1_25	25016	239	A	82	GAAA	A	G	A	A	CDS:+:missense_variant c.1052A>G p.Tyr351Cys:UGAX1_05694:btuB_5:Vitamin B12 transporter BtuB	x
UGAX1_28	25090	74	T	60	CTTT	T	C	T	T	CDS:+:synonymous_variant c.111T>C p.Gly37Gly:UGAX1_05856::hypothetical protein
UGAX1_15	25264	174	A	30	CAAA	A	C	A	A	CDS:+:missense_variant c.1412A>C p.Asp471Ala:UGAX1_04864:plcN_3:Non-hemolytic phospholipase C
UGAX1_14	25600	336	T	36	CTTT	T	C	T	T	CDS:-:missense_variant c.344A>G p.Asn115Ser:UGAX1_04760::hypothetical protein
UGAX1_2	26213	613	C	86	TCTT	C	T	T	T	CDS:+:missense_variant c.1064C>T p.Pro355Leu:UGAX1_00877::hypothetical protein
UGAX1_15	26555	342	C	82	TCTT	C	T	T	T	CDS:-:missense_variant c.641G>A p.Cys214Tyr:UGAX1_04866:livF_20:High-affinity branched-chain amino acid transport ATP-binding protein LivF
UGAX1_11	26845	290	C	79	TCTT	C	T	T	T	CDS:-:missense_variant c.397G>A p.Ala133Thr:UGAX1_04287:thrC_3:Threonine synthase
UGAX1_24	27103	258	A	67	GAAA	A	G	A	A	CDS:-:missense_variant c.1475T>C p.Val492Ala:UGAX1_05650:ywrD_5:Glutathione hydrolase-like YwrD proenzyme
UGAX1_11	30289	3186	G	11	GGAG	G	G	A	G
UGAX1_11	30355	66	T	57	TTTC	T	T	T	C
UGAX1_26	30509	154	A	89	GAAA	A	G	A	A	CDS:+:missense_variant c.940A>G p.Ser314Gly:UGAX1_05748::hypothetical protein
UGAX1_22	31088	579	G	34	GGGA	G	G	G	A	CDS:+:missense_variant c.587G>A p.Arg196His:UGAX1_05544:nylA:6-aminohexanoate-cyclic-dimer hydrolase
UGAX1_5	33405	2317	A	71	GAAA	A	G	A	A	CDS:-:missense_variant c.37T>C p.Trp13Arg:UGAX1_02513:glnE:Bifunctional glutamine synthetase adenylyltransferase/adenylyl-removing enzyme
UGAX1_1	34021	616	T	43	CTCC	T	C	C	C	CDS:+:missense_variant c.977T>C p.Leu326Pro:UGAX1_00032:ynfM:Inner membrane transport protein YnfM
UGAX1_1	36508	2487	T	48	TTTC	T	T	T	C	CDS:+:missense_variant c.266T>C p.Ile89Thr:UGAX1_00036:rcsC_2:Sensor histidine kinase RcsC
UGAX1_14	37416	908	G	10	AGAA	G	A	A	A	CDS:-:missense_variant c.440C>T p.Ala147Val:UGAX1_04768:gltC_9:HTH-type transcriptional regulator GltC
UGAX1_23	39049	1633	A	71	GAGG	A	G	G	G
UGAX1_5	40125	1076	A	88	GAAA	A	G	A	A	CDS:+:missense_variant c.806A>G p.Asp269Gly:UGAX1_02517:parE:DNA topoisomerase 4 subunit B
UGAX1_12	40643	518	G	7	AGGG	G	A	G	G	CDS:-:missense_variant c.22C>T p.Arg8Cys:UGAX1_04486:bshA_1:N-acetyl-alpha-D-glucosaminyl L-malate synthase
UGAX1_16	40994	351	G	28	GGAA	G	G	A	A	CDS:-:missense_variant c.1253C>T p.Ala418Val:UGAX1_04982:ndhB:NAD(P)H-quinone oxidoreductase subunit 2, chloroplastic
UGAX1_8	41191	197	A	12	AAGG	A	A	G	G
UGAX1_24	42255	1064	G	18	AGAA	G	A	A	A	CDS:+:missense_variant c.245G>A p.Arg82His:UGAX1_05663::hypothetical protein
UGAX1_21	42498	243	T	32	CTCC	T	C	C	C	CDS:-:missense_variant c.130A>G p.Thr44Ala:UGAX1_05480::TPR repeat-containing protein
UGAX1_17	42775	277	G	2	AGAA	G	A	A	A	CDS:-:missense_variant c.1352C>T p.Ala451Val:UGAX1_05107::hypothetical protein
UGAX1_11	42923	148	G	2	AGGG	G	A	G	G	CDS:-:missense_variant c.1378C>T p.Arg460Cys:UGAX1_04305::hypothetical protein
UGAX1_19	43081	158	C	13	CCCT	C	C	C	T	CDS:-:missense_variant c.133G>A p.Ala45Thr:UGAX1_05311::hypothetical protein
UGAX1_7	44715	1634	T	48	CTCC	T	C	C	C	CDS:+:synonymous_variant c.696T>C p.Tyr232Tyr:UGAX1_03263:rbsA_1:Ribose import ATP-binding protein RbsA
UGAX1_26	44837	122	C	21	CCCT	C	C	C	T	CDS:+:missense_variant c.359C>T p.Thr120Ile:UGAX1_05766:yecS_10:L-cystine transport system permease protein YecS
UGAX1_16	45646	809	G	9	AGAA	G	A	A	A	CDS:-:missense_variant c.410C>T p.Ala137Val:UGAX1_04985::hypothetical protein
UGAX1_26	46152	506	T	47	CTTT	T	C	T	T	CDS:+:missense_variant c.230T>C p.Leu77Pro:UGAX1_05768:hutG:Formimidoylglutamase
UGAX1_17	46723	571	G	16	AGGG	G	A	G	G	CDS:+:missense_variant c.1333G>A p.Glu445Lys:UGAX1_05110:slt:Soluble lytic murein transglycosylase
UGAX1_6	47313	590	A	1	AAGG	A	A	G	G	CDS:-:missense_variant c.47T>C p.Val16Ala:UGAX1_02902:rarA:Replication-associated recombination protein A
UGAX1_17	47326	13	C	20	CCCT	C	C	C	T	CDS:+:missense_variant c.1936C>T p.Arg646Cys:UGAX1_05110:slt:Soluble lytic murein transglycosylase
UGAX1_9	47738	412	T	32	CTTT	T	C	T	T	CDS:-:missense_variant c.1304A>C p.Gln435Pro:UGAX1_03915:atm1_2:ATM1-type heavy metal exporter
UGAX1_1	48848	1110	G	12	AGAA	G	A	A	A	CDS:-:missense_variant c.763C>T p.Arg255Trp:UGAX1_00049::hypothetical protein
UGAX1_23	49061	213	G	10	AGGG	G	A	G	G	CDS:-:synonymous_variant c.201C>T p.Gly67Gly:UGAX1_05610:atpC:ATP synthase epsilon chain
UGAX1_19	50047	986	T	58	TTTC	T	T	T	C
UGAX1_21	51423	1376	C	76	TCTT	C	T	T	T	CDS:-:missense_variant c.1063G>A p.Ala355Thr:UGAX1_05488::hypothetical protein
UGAX1_17	54503	3080	C	89	TCTT	C	T	T	T	CDS:+:missense_variant c.1489C>T p.Pro497Ser:UGAX1_05115:shlB_3:Hemolysin transporter protein ShlB
UGAX1_16	56955	2452	G	38	GGAA	G	G	A	A	CDS:-:synonymous_variant c.657C>T p.Ala219Ala:UGAX1_04995:mmgC_3:Acyl-CoA dehydrogenase
UGAX1_14	58176	1221	G	29	AGGG	G	A	G	G
UGAX1_4	58616	440	T	36	CTCC	T	C	C	C	CDS:-:missense_variant c.43A>G p.Ser15Gly:UGAX1_02153:ssuC_6:Putative aliphatic sulfonates transport permease protein SsuC
UGAX1_22	58883	267	A	68	GAAA	A	G	A	A	CDS:-:missense_variant c.176T>C p.Leu59Pro:UGAX1_05564:rfaF:ADP-heptose--LPS heptosyltransferase 2
UGAX1_1	59459	576	C	94	TCCC	C	T	C	C	CDS:-:missense_variant c.1936G>A p.Ala646Thr:UGAX1_00060:fhuA_1:Ferrichrome outer membrane transporter/phage receptor	x
UGAX1_1	60296	837	C	12	CCCT	C	C	C	T	CDS:-:missense_variant c.1099G>A p.Gly367Ser:UGAX1_00060:fhuA_1:Ferrichrome outer membrane transporter/phage receptor	x
UGAX1_12	61017	721	G	28	GGGA	G	G	G	A	CDS:-:synonymous_variant c.840C>T p.Asp280Asp:UGAX1_04509::hypothetical protein
UGAX1_20	62760	1743	C	15	CCTT	C	C	T	T	CDS:-:missense_variant c.208G>A p.Ala70Thr:UGAX1_05422::hypothetical protein
UGAX1_21	62865	105	C	21	CCTT	C	C	T	T	CDS:+:missense_variant c.50C>T p.Ala17Val:UGAX1_05500:torC:Cytochrome c-type protein TorC
UGAX1_10	63204	339	A	87	GAAA	A	G	A	A	CDS:+:missense_variant c.620A>G p.Gln207Arg:UGAX1_04145:gsiA_9:Glutathione import ATP-binding protein GsiA
UGAX1_14	65074	1870	A	76	GAAA	A	G	A	A	CDS:-:missense_variant c.53T>C p.Leu18Pro:UGAX1_04792:rph:Ribonuclease PH
UGAX1_13	65409	335	A	79	GAAA	A	G	A	A	CDS:-:missense_variant c.929T>C p.Leu310Pro:UGAX1_04676::hypothetical protein
UGAX1_9	65979	570	C	22	CCTT	C	C	T	T	CDS:+:missense_variant c.86C>T p.Ala29Val:UGAX1_03928:gcvA_7:Glycine cleavage system transcriptional activator
UGAX1_11	69173	3194	T	37	CTTT	T	C	T	T	CDS:-:missense_variant c.347A>G p.His116Arg:UGAX1_04325:dosC:Diguanylate cyclase DosC
UGAX1_16	69531	358	G	3	AGGG	G	A	G	G	CDS:-:missense_variant c.1639C>T p.Pro547Ser:UGAX1_05011::hypothetical protein
UGAX1_4	72270	2739	G	12	GGCG	G	G	C	G
UGAX1_4	72271	1	C	4	CCGC	C	C	G	C
UGAX1_4	72273	2	G	13	GGCG	G	G	C	G
UGAX1_4	72274	1	C	5	CCGC	C	C	G	C
UGAX1_4	72276	2	G	10	GGAG	G	G	A	G
UGAX1_4	72277	1	A	3	AATA	A	A	T	A
UGAX1_4	72278	1	T	19	TTCT	T	T	C	T
UGAX1_5	72966	688	T	50	CTCC	T	C	C	C
UGAX1_16	74814	1848	C	83	TCTT	C	T	T	T	CDS:-:missense_variant c.659G>A p.Arg220His:UGAX1_05016:ugpC_4:sn-glycerol-3-phosphate import ATP-binding protein UgpC
UGAX1_9	75357	543	A	9	AAAG	A	A	A	G	CDS:+:missense_variant c.83A>G p.Gln28Arg:UGAX1_03937::hypothetical protein
UGAX1_4	75802	445	A	70	GAAA	A	G	A	A	CDS:-:missense_variant c.308T>C p.Val103Ala:UGAX1_02169:nosL:Copper-binding lipoprotein NosL
UGAX1_1	75976	174	A	69	GAGG	A	G	G	G
UGAX1_10	76803	827	G	27	AGAA	G	A	A	A	CDS:+:missense_variant c.92G>A p.Gly31Asp:UGAX1_04156:ftsB:Cell division protein FtsB
UGAX1_3	79242	2439	C	81	TCTT	C	T	T	T	CDS:-:missense_variant c.548G>A p.Cys183Tyr:UGAX1_01640::hypothetical protein
UGAX1_2	81478	2236	G	17	AGGG	G	A	G	G	CDS:+:missense_variant c.1418G>A p.Gly473Asp:UGAX1_00935::hypothetical protein
UGAX1_11	82282	804	G	23	AGGG	G	A	G	G	CDS:+:missense_variant c.866G>A p.Gly289Asp:UGAX1_04344::hypothetical protein
UGAX1_12	82624	342	T	53	TTCC	T	T	C	C	CDS:-:missense_variant c.310A>G p.Thr104Ala:UGAX1_04534::hypothetical protein
UGAX1_4	83504	880	C	108	TCCC	C	T	C	C
UGAX1_11	84825	1321	G	38	GGGA	G	G	G	A
UGAX1_5	84892	67	G	13	AGGG	G	A	G	G	CDS:+:missense_variant c.1025G>A p.Arg342His:UGAX1_02559::hypothetical protein
UGAX1_16	86248	1356	A	60	GAGG	A	G	G	G	CDS:+:missense_variant c.1432A>G p.Ser478Gly:UGAX1_05026:oprM_8:Outer membrane protein OprM
UGAX1_3	87562	1314	C	8	CCTC	C	C	T	C
UGAX1_14	87756	194	G	42	GGAA	G	G	A	A	CDS:+:missense_variant c.313G>A p.Ala105Thr:UGAX1_04804:tsdA_2:Thiosulfate dehydrogenase
UGAX1_12	89888	2132	T	55	TTCC	T	T	C	C	CDS:-:missense_variant c.428A>G p.Asp143Gly:UGAX1_04539::hypothetical protein
UGAX1_15	89950	62	C	17	CCTT	C	C	T	T	CDS:+:missense_variant c.1598C>T p.Ala533Val:UGAX1_04920:acrB_2:Multidrug efflux pump subunit AcrB
UGAX1_11	91334	1384	G	26	GGGA	G	G	G	A	CDS:-:synonymous_variant c.63C>T p.Asp21Asp:UGAX1_04354:ispA:Farnesyl diphosphate synthase
UGAX1_17	91627	293	A	78	GAAA	A	G	A	A	CDS:-:missense_variant c.836T>C p.Leu279Pro:UGAX1_05146:btuD_17:Vitamin B12 import ATP-binding protein BtuD
UGAX1_16	91756	129	C	94	TCTT	C	T	T	T	CDS:+:missense_variant c.22C>T p.Pro8Ser:UGAX1_05033::hypothetical protein
UGAX1_5	93931	2175	G	45	GGAA	G	G	A	A	CDS:+:missense_variant c.862G>A p.Ala288Thr:UGAX1_02566:rpoD:RNA polymerase sigma factor RpoD
UGAX1_1	94411	480	C	102	TCCC	C	T	C	C	CDS:+:synonymous_variant c.1380C>T p.Gly460Gly:UGAX1_00090::hypothetical protein
UGAX1_5	94718	307	G	16	AGAA	G	A	A	A	CDS:+:missense_variant c.1649G>A p.Ser550Asn:UGAX1_02566:rpoD:RNA polymerase sigma factor RpoD
UGAX1_5	94904	186	T	46	CTTT	T	C	T	T	CDS:+:missense_variant c.1835T>C p.Leu612Pro:UGAX1_02566:rpoD:RNA polymerase sigma factor RpoD
UGAX1_10	95692	788	C	25	CCCT	C	C	C	T	CDS:+:synonymous_variant c.867C>T p.Ala289Ala:UGAX1_04175:sdhA:Succinate dehydrogenase flavoprotein subunit
UGAX1_15	96885	1193	A	65	GAAA	A	G	A	A	CDS:-:missense_variant c.1252T>C p.Ser418Pro:UGAX1_04924:bepE:Efflux pump membrane transporter BepE
UGAX1_2	98581	1696	G	51	GGTT	G	G	T	T	CDS:-:missense_variant c.96C>A p.Asp32Glu:UGAX1_00952::hypothetical protein
UGAX1_1	101723	3142	C	7	CCTC	C	C	T	C	CDS:+:missense_variant c.40C>T p.Arg14Cys:UGAX1_00092::hypothetical protein
UGAX1_14	102927	1204	T	46	CTCC	T	C	C	C	CDS:+:synonymous_variant c.234T>C p.Arg78Arg:UGAX1_04818:dctM_4:C4-dicarboxylate TRAP transporter large permease protein DctM
UGAX1_16	103889	962	T	43	CTTT	T	C	T	T	CDS:-:missense_variant c.695A>G p.Asp232Gly:UGAX1_05045:pdxA2_4:D-threonate 4-phosphate dehydrogenase
UGAX1_1	103900	11	C	105	TCCC	C	T	C	C	CDS:+:synonymous_variant c.852C>T p.Gly284Gly:UGAX1_00094::hypothetical protein
UGAX1_7	104187	287	G	1	AGAA	G	A	A	A	CDS:-:missense_variant c.1111C>T p.Leu371Phe:UGAX1_03321:glyA1:Serine hydroxymethyltransferase 1
UGAX1_10	105548	1361	A	75	GAAA	A	G	A	A	CDS:-:missense_variant c.517T>C p.Phe173Leu:UGAX1_04182:aceE_3:Pyruvate dehydrogenase E1 component
UGAX1_16	106672	1124	G	46	GGAA	G	G	A	A	CDS:+:missense_variant c.865G>A p.Ala289Thr:UGAX1_05047:trpI_3:HTH-type transcriptional regulator TrpI
UGAX1_10	106779	107	A	63	GAGG	A	G	G	G	CDS:+:missense_variant c.446A>G p.Gln149Arg:UGAX1_04183::hypothetical protein
UGAX1_10	107080	301	G	49	GGAA	G	G	A	A	CDS:+:synonymous_variant c.747G>A p.Ala249Ala:UGAX1_04183::hypothetical protein
UGAX1_1	107539	459	T	47	CTCC	T	C	C	C	CDS:+:synonymous_variant c.534T>C p.Ala178Ala:UGAX1_00100::hypothetical protein
UGAX1_16	109588	2049	T	64	CTTT	T	C	T	T
UGAX1_17	109889	301	G	9	GGAG	G	G	A	G	CDS:+:synonymous_variant c.846G>A p.Leu282Leu:UGAX1_05165:mrdA:Peptidoglycan D,D-transpeptidase MrdA
UGAX1_1	110256	367	C	106	TCCC	C	T	C	C
UGAX1_15	111339	1083	G	40	GGGA	G	G	G	A
UGAX1_2	112351	1012	G	39	GGAA	G	G	A	A	CDS:+:missense_variant c.1088G>A p.Ser363Asn:UGAX1_00965::Outer membrane porin protein
UGAX1_2	112367	16	C	23	CCTT	C	C	T	T	CDS:+:synonymous_variant c.1104C>T p.Gly368Gly:UGAX1_00965::Outer membrane porin protein
UGAX1_2	112380	13	A	7	AAGG	A	A	G	G	CDS:+:missense_variant c.1117A>G p.Asn373Asp:UGAX1_00965::Outer membrane porin protein
UGAX1_2	112397	17	C	109	TCTT	C	T	T	T	CDS:+:synonymous_variant c.1134C>T p.Asp378Asp:UGAX1_00965::Outer membrane porin protein
UGAX1_13	113050	653	T	37	CTCC	T	C	C	C	CDS:-:missense_variant c.4724A>G p.Gln1575Arg:UGAX1_04720::hypothetical protein
UGAX1_13	113055	5	G	14	AGAA	G	A	A	A	CDS:-:synonymous_variant c.4719C>T p.Tyr1573Tyr:UGAX1_04720::hypothetical protein
UGAX1_13	113061	6	A	55	GAGG	A	G	G	G	CDS:-:synonymous_variant c.4713T>C p.Asp1571Asp:UGAX1_04720::hypothetical protein
UGAX1_13	113072	11	G	113	TGTT	G	T	T	T
UGAX1_2	113728	656	A	81	GAAA	A	G	A	A	CDS:+:missense_variant c.1013A>G p.Asn338Ser:UGAX1_00966::Outer membrane porin protein
UGAX1_2	113744	16	T	59	CTTT	T	C	T	T	CDS:+:synonymous_variant c.1029T>C p.Gly343Gly:UGAX1_00966::Outer membrane porin protein
UGAX1_2	113757	13	G	14	AGGG	G	A	G	G	CDS:+:missense_variant c.1042G>A p.Asp348Asn:UGAX1_00966::Outer membrane porin protein
UGAX1_13	114720	963	C	14	CCCT	C	C	C	T	CDS:-:synonymous_variant c.3054G>A p.Gly1018Gly:UGAX1_04720::hypothetical protein
UGAX1_15	114809	89	C	91	TCTT	C	T	T	T	CDS:+:missense_variant c.1649C>T p.Pro550Leu:UGAX1_04935:pupB_1:Ferric-pseudobactin BN7/BN8 receptor
UGAX1_13	115185	376	A	6	AAAG	A	A	A	G	CDS:-:synonymous_variant c.2589T>C p.Thr863Thr:UGAX1_04720::hypothetical protein
UGAX1_13	115197	12	A	5	AAAG	A	A	A	G	CDS:-:synonymous_variant c.2577T>C p.Ser859Ser:UGAX1_04720::hypothetical protein
UGAX1_13	115202	5	T	45	TTTC	T	T	T	C	CDS:-:missense_variant c.2572A>G p.Ile858Val:UGAX1_04720::hypothetical protein
UGAX1_13	115226	24	G	41	GGGC	G	G	G	C	CDS:-:missense_variant c.2548C>G p.Arg850Gly:UGAX1_04720::hypothetical protein
UGAX1_13	115266	40	A	4	AAAG	A	A	A	G	CDS:-:synonymous_variant c.2508T>C p.Gly836Gly:UGAX1_04720::hypothetical protein
UGAX1_13	116733	1467	A	11	AAAT	A	A	A	T	CDS:-:synonymous_variant c.1041T>A p.Gly347Gly:UGAX1_04720::hypothetical protein
UGAX1_13	116740	7	A	10	AAAT	A	A	A	T	CDS:-:missense_variant c.1034T>A p.Val345Glu:UGAX1_04720::hypothetical protein
UGAX1_13	116841	101	C	15	CCCT	C	C	C	T	CDS:-:synonymous_variant c.933G>A p.Thr311Thr:UGAX1_04720::hypothetical protein
UGAX1_13	116849	8	T	43	TTTA	T	T	T	A	CDS:-:missense_variant c.924_925delCAinsTT p.Thr309Ser:UGAX1_04720::hypothetical protein
UGAX1_13	116850	1	G	39	GGGA	G	G	G	A
UGAX1_8	117702	852	T	47	TTTC	T	T	T	C	CDS:-:synonymous_variant c.108A>G p.Gly36Gly:UGAX1_03685:pbpC:Penicillin-binding protein 1C
UGAX1_7	118072	370	G	6	AGAA	G	A	A	A	CDS:-:missense_variant c.31C>T p.Pro11Ser:UGAX1_03335:livH_9:High-affinity branched-chain amino acid transport system permease protein LivH
UGAX1_4	124042	5970	G	30	AGAA	G	A	A	A
UGAX1_13	124767	725	A	4	AAGG	A	A	G	G	CDS:-:missense_variant c.749T>C p.Leu250Pro:UGAX1_04726::hypothetical protein
UGAX1_14	125476	709	G	36	GGGA	G	G	G	A	CDS:+:synonymous_variant c.1167G>A p.Pro389Pro:UGAX1_04838::hypothetical protein
UGAX1_2	125958	482	G	29	AGAA	G	A	A	A
UGAX1_10	126002	44	A	8	AAGG	A	A	G	G	CDS:+:missense_variant c.187A>G p.Thr63Ala:UGAX1_04196::hypothetical protein
UGAX1_8	127704	1702	T	33	CTCC	T	C	C	C	CDS:-:missense_variant c.1511A>G p.Asp504Gly:UGAX1_03692:trg_2:Methyl-accepting chemotaxis protein III
UGAX1_12	128846	1142	T	34	CTTT	T	C	T	T	CDS:-:missense_variant c.1463A>G p.His488Arg:UGAX1_04576:carB:Carbamoyl-phosphate synthase large chain
UGAX1_9	129254	408	G	33	GGAA	G	G	A	A	CDS:-:synonymous_variant c.1980C>T p.Tyr660Tyr:UGAX1_03986:btuB_4:Vitamin B12 transporter BtuB
UGAX1_6	129646	392	G	11	AGAA	G	A	A	A	CDS:-:missense_variant c.662C>T p.Pro221Leu:UGAX1_02985::hypothetical protein
UGAX1_5	130502	856	T	40	CTTT	T	C	T	T	CDS:-:missense_variant c.5332A>G p.Thr1778Ala:UGAX1_02596::hypothetical protein
UGAX1_2	130622	120	G	4	AGGG	G	A	G	G	CDS:-:missense_variant c.1721C>T p.Pro574Leu:UGAX1_00983:nasD:Nitrite reductase [NAD(P)H]
UGAX1_4	130668	46	C	16	CCTT	C	C	T	T	CDS:-:missense_variant c.211G>A p.Gly71Ser:UGAX1_02221::hypothetical protein
UGAX1_6	131159	491	T	62	CTTT	T	C	T	T	CDS:+:synonymous_variant c.666T>C p.Arg222Arg:UGAX1_02986:ilvE_1:Branched-chain-amino-acid aminotransferase
UGAX1_9	132082	923	G	7	AGAA	G	A	A	A	CDS:-:missense_variant c.353C>T p.Ala118Val:UGAX1_03987::hypothetical protein
UGAX1_6	137432	5350	T	38	CTTT	T	C	T	T	CDS:-:missense_variant c.424A>G p.Met142Val:UGAX1_02993::Outer membrane porin protein
UGAX1_1	138586	1154	T	35	CTCC	T	C	C	C	CDS:-:missense_variant c.323A>G p.Asp108Gly:UGAX1_00133::hypothetical protein
UGAX1_8	141481	2895	C	108	TCTT	C	T	T	T	CDS:+:stop_gained c.655C>T p.Arg219*:UGAX1_03702:adk:Adenylate kinase
UGAX1_6	141888	407	T	63	CTTT	T	C	T	T
UGAX1_3	142278	390	T	46	TTTC	T	T	T	C	CDS:-:missense_variant c.479A>G p.Tyr160Cys:UGAX1_01693:glmS:Glutamine--fructose-6-phosphate aminotransferase [isomerizing]
UGAX1_8	142832	554	G	21	AGGG	G	A	G	G	CDS:+:missense_variant c.280G>A p.Ala94Thr:UGAX1_03704:murJ:Lipid II flippase MurJ
UGAX1_8	143882	1050	A	59	GAGG	A	G	G	G	CDS:+:missense_variant c.1330A>G p.Ser444Gly:UGAX1_03704:murJ:Lipid II flippase MurJ
UGAX1_2	147633	3751	G	29	GGGA	G	G	G	A	CDS:+:missense_variant c.1130G>A p.Arg377Gln:UGAX1_00997:kmo:Kynurenine 3-monooxygenase
UGAX1_5	148376	743	C	99	TCCC	C	T	C	C	CDS:+:missense_variant c.1109C>T p.Ser370Phe:UGAX1_02606::hypothetical protein
UGAX1_1	152788	4412	C	97	TCCC	C	T	C	C	CDS:-:missense_variant c.4G>A p.Ala2Thr:UGAX1_00146::hypothetical protein
UGAX1_8	154293	1505	C	72	GCGG	C	G	G	G	CDS:+:missense_variant c.796C>G p.Pro266Ala:UGAX1_03714::hypothetical protein
UGAX1_5	154872	579	A	84	GAAA	A	G	A	A	CDS:+:missense_variant c.169A>G p.Thr57Ala:UGAX1_02614::hypothetical protein
UGAX1_7	155048	176	G	12	AGGG	G	A	G	G	CDS:-:synonymous_variant c.69C>T p.Val23Val:UGAX1_03365::hypothetical protein
UGAX1_8	158561	3513	A	6	AAGG	A	A	G	G	CDS:-:missense_variant c.845T>C p.Leu282Pro:UGAX1_03719:radA:DNA repair protein RadA
UGAX1_9	160561	2000	A	90	GAAA	A	G	A	A	CDS:+:synonymous_variant c.2595A>G p.Glu865Glu:UGAX1_04013:mepB:Multidrug/solvent efflux pump membrane transporter MepB
UGAX1_6	160999	438	G	1	AGGG	G	A	G	G	CDS:-:missense_variant c.1312C>T p.Pro438Ser:UGAX1_03014::hypothetical protein
UGAX1_9	161796	797	C	24	CCCT	C	C	C	T	CDS:+:synonymous_variant c.651C>T p.Gly217Gly:UGAX1_04014:oprM_5:Outer membrane protein OprM
UGAX1_4	161940	144	C	26	CCTT	C	C	T	T
UGAX1_10	164127	2187	A	66	GAAA	A	G	A	A	CDS:-:missense_variant c.1277T>C p.Val426Ala:UGAX1_04222:cphA_2:Cyanophycin synthetase
UGAX1_1	165583	1456	C	107	TCCC	C	T	C	C
UGAX1_8	165907	324	G	22	AGGG	G	A	G	G	CDS:+:missense_variant c.472G>A p.Val158Met:UGAX1_03726:hpcG_2:2-oxo-hept-4-ene-1,7-dioate hydratase
UGAX1_4	166122	215	T	49	CTCC	T	C	C	C
UGAX1_4	167705	1583	C	96	TCCC	C	T	C	C	CDS:-:missense_variant c.473G>A p.Arg158His:UGAX1_02254:mshA_3:D-inositol-3-phosphate glycosyltransferase
UGAX1_3	167784	79	G	40	GGAA	G	G	A	A	CDS:+:missense_variant c.211G>A p.Ala71Thr:UGAX1_01719::hypothetical protein
UGAX1_3	168181	397	A	64	GAGG	A	G	G	G	CDS:+:missense_variant c.608A>G p.Asp203Gly:UGAX1_01719::hypothetical protein
UGAX1_6	169392	1211	C	84	TCTT	C	T	T	T	CDS:-:missense_variant c.740G>A p.Cys247Tyr:UGAX1_03022:ettA_2:Energy-dependent translational throttle protein EttA
UGAX1_4	169794	402	C	16	CCCT	C	C	C	T	CDS:-:synonymous_variant c.969G>A p.Ala323Ala:UGAX1_02257:gtf1:Glycosyltransferase Gtf1
UGAX1_5	170023	229	G	27	GGAA	G	G	A	A	CDS:-:missense_variant c.1085C>T p.Thr362Ile:UGAX1_02631:hbpA_2:Heme-binding protein A
UGAX1_11	171076	1053	C	14	CCTT	C	C	T	T	CDS:-:missense_variant c.106G>A p.Ala36Thr:UGAX1_04428:cysH:Thioredoxin-dependent 5'-adenylylsulfate reductase
UGAX1_2	173136	2060	A	73	GAAA	A	G	A	A	CDS:-:missense_variant c.488T>C p.Val163Ala:UGAX1_01022:ydaP:Putative thiamine pyrophosphate-containing protein YdaP
UGAX1_5	177586	4450	G	23	AGAA	G	A	A	A	CDS:+:missense_variant c.658G>A p.Val220Ile:UGAX1_02636::hypothetical protein
UGAX1_10	178121	535	C	75	TCTT	C	T	T	T	CDS:-:missense_variant c.1046G>A p.Arg349Gln:UGAX1_04236:patA:Peptidoglycan O-acetyltransferase
UGAX1_5	179084	963	G	18	AGGG	G	A	G	G	CDS:+:missense_variant c.151G>A p.Glu51Lys:UGAX1_02638:hemN_1:Oxygen-independent coproporphyrinogen III oxidase
UGAX1_11	179402	318	G	8	AGGG	G	A	G	G	CDS:-:missense_variant c.419C>T p.Ala140Val:UGAX1_04436:aspT_1:Aspartate/alanine antiporter
UGAX1_10	182221	2819	G	5	AGGG	G	A	G	G	CDS:-:missense_variant c.1832C>T p.Pro611Leu:UGAX1_04239::hypothetical protein
UGAX1_6	182475	254	G	30	GGGA	G	G	G	A	CDS:+:missense_variant c.1700G>A p.Arg567His:UGAX1_03033::hypothetical protein
UGAX1_7	183586	1111	T	54	TTTC	T	T	T	C
UGAX1_7	183593	7	T	55	TTTC	T	T	T	C
UGAX1_6	186306	2713	A	66	GAGG	A	G	G	G	CDS:+:stop_lost&splice_region_variant c.696A>G p.Ter232Trpext*?:UGAX1_03036:hcaE:3-phenylpropionate/cinnamic acid dioxygenase subunit alpha
UGAX1_1	186993	687	T	45	CTCC	T	C	C	C	CDS:+:synonymous_variant c.171T>C p.Leu57Leu:UGAX1_00182:citB_1:Aconitate hydratase A
UGAX1_3	189328	2335	A	85	GAAA	A	G	A	A	CDS:+:missense_variant c.362A>G p.Asn121Ser:UGAX1_01736:mlaD:putative phospholipid ABC transporter-binding protein MlaD
UGAX1_8	190222	894	A	8	AAAG	A	A	A	G	CDS:+:missense_variant c.476A>G p.Gln159Arg:UGAX1_03749:kgtP_1:Alpha-ketoglutarate permease
UGAX1_5	191451	1229	A	68	GAGG	A	G	G	G	CDS:+:synonymous_variant c.96A>G p.Pro32Pro:UGAX1_02649::hypothetical protein
UGAX1_2	191866	415	T	44	TTTC	T	T	T	C	CDS:-:missense_variant c.1462A>G p.Thr488Ala:UGAX1_01038:rcsC_7:Sensor histidine kinase RcsC
UGAX1_9	192820	954	T	38	CTCC	T	C	C	C	CDS:-:synonymous_variant c.1437A>G p.Pro479Pro:UGAX1_04039::hypothetical protein
UGAX1_3	193249	429	C	92	TCTT	C	T	T	T	CDS:+:missense_variant c.185C>T p.Ala62Val:UGAX1_01742:murA_2:UDP-N-acetylglucosamine 1-carboxyvinyltransferase
UGAX1_3	195189	1940	C	88	TCTT	C	T	T	T	CDS:+:missense_variant c.128C>T p.Ala43Val:UGAX1_01744:hisD:Histidinol dehydrogenase
UGAX1_8	197243	2054	T	51	CTCC	T	C	C	C
UGAX1_6	199574	2331	A	67	GAGG	A	G	G	G	CDS:+:synonymous_variant c.297A>G p.Arg99Arg:UGAX1_03049:dmlR_25:HTH-type transcriptional regulator DmlR
UGAX1_9	199742	168	C	102	TCTT	C	T	T	T	CDS:+:missense_variant c.578C>T p.Ala193Val:UGAX1_04046:cheA:Chemotaxis protein CheA
UGAX1_5	200930	1188	C	19	CCCT	C	C	C	T	CDS:+:missense_variant c.1850C>T p.Ala617Val:UGAX1_02655::hypothetical protein
UGAX1_10	203582	2652	G	26	AGAA	G	A	A	A	CDS:+:missense_variant c.79G>A p.Ala27Thr:UGAX1_04254:cmk:Cytidylate kinase
UGAX1_10	203805	223	T	31	ATAA	T	A	A	A	CDS:+:missense_variant c.302T>A p.Ile101Asn:UGAX1_04254:cmk:Cytidylate kinase
UGAX1_6	213870	10065	T	50	CTTT	T	C	T	T	CDS:+:missense_variant c.29T>C p.Leu10Pro:UGAX1_03059:nagH:Salicylate 5-hydroxylase, small oxygenase component
UGAX1_1	214802	932	G	34	GGAA	G	G	A	A	CDS:-:synonymous_variant c.201C>T p.Asp67Asp:UGAX1_00205:csd:putative cysteine desulfurase
UGAX1_8	216041	1239	C	105	TCTT	C	T	T	T	CDS:+:missense_variant c.74C>T p.Pro25Leu:UGAX1_03776::hypothetical protein
UGAX1_3	220542	4501	T	44	CTCC	T	C	C	C	CDS:+:synonymous_variant c.1200T>C p.Arg400Arg:UGAX1_01775::putative membrane protein
UGAX1_7	229637	9095	T	54	CTTT	T	C	T	T	CDS:+:missense_variant c.584T>C p.Val195Ala:UGAX1_03432:sugC:Trehalose import ATP-binding protein SugC
UGAX1_8	230820	1183	G	20	AGGG	G	A	G	G	CDS:+:missense_variant c.218G>A p.Arg73His:UGAX1_03791::hypothetical protein
UGAX1_1	233365	2545	C	112	TCTT	C	T	T	T
UGAX1_3	236277	2912	C	90	TCTT	C	T	T	T	CDS:+:missense_variant c.1589C>T p.Ala530Val:UGAX1_01786:prfC:Peptide chain release factor 3
UGAX1_3	236500	223	C	111	TCTT	C	T	T	T	CDS:+:synonymous_variant c.168C>T p.Arg56Arg:UGAX1_01787::hypothetical protein
UGAX1_2	241115	4615	G	15	AGAA	G	A	A	A	CDS:+:missense_variant c.1067G>A p.Gly356Asp:UGAX1_01083:ndh:NADH dehydrogenase
UGAX1_1	241550	435	T	14	TTCT	T	T	C	T	CDS:-:missense_variant c.1154A>G p.Gln385Arg:UGAX1_00228:sasA_2:Adaptive-response sensory-kinase SasA
UGAX1_2	249698	8148	C	22	CCCT	C	C	C	T	CDS:+:missense_variant c.848C>T p.Ala283Val:UGAX1_01093::hypothetical protein
UGAX1_5	250096	398	C	109	TCCC	C	T	C	C
UGAX1_4	254346	4250	C	95	TCCC	C	T	C	C	CDS:-:missense_variant c.310G>A p.Ala104Thr:UGAX1_02326:ppsC:Phthiocerol/phenolphthiocerol synthesis polyketide synthase type I PpsC
UGAX1_1	254937	591	C	80	TCTT	C	T	T	T	CDS:-:missense_variant c.481G>A p.Ala161Thr:UGAX1_00239:fetA:putative iron export ATP-binding protein FetA
UGAX1_4	258097	3160	C	91	GAAA	C	G	C	C
UGAX1_5	260982	2885	C	104	TCCC	C	T	C	C	CDS:+:synonymous_variant c.378C>T p.Asn126Asn:UGAX1_02723::hypothetical protein
UGAX1_6	262617	1635	G	9	AGGG	G	A	G	G	CDS:-:missense_variant c.800C>T p.Ala267Val:UGAX1_03102:meh:Mesaconyl-C(4)-CoA hydratase
UGAX1_6	267954	5337	T	59	TTCC	T	T	C	C	CDS:+:missense_variant c.88T>C p.Cys30Arg:UGAX1_03108::hypothetical protein
UGAX1_1	268934	980	G	28	AGAA	G	A	A	A	CDS:+:synonymous_variant c.261G>A p.Ala87Ala:UGAX1_00250:fepG_1:Ferric enterobactin transport system permease protein FepG
UGAX1_2	272309	3375	A	56	GAGG	A	G	G	G	CDS:-:synonymous_variant c.547T>C p.Leu183Leu:UGAX1_01112::hypothetical protein
UGAX1_5	273227	918	A	10	AAGG	A	A	G	G	CDS:+:missense_variant c.700A>G p.Thr234Ala:UGAX1_02735:dkgA:2,5-diketo-D-gluconic acid reductase A
UGAX1_7	276527	3300	T	49	CTTT	T	C	T	T	CDS:+:missense_variant c.281T>C p.Val94Ala:UGAX1_03477:ftsX:Cell division protein FtsX
UGAX1_7	279822	3295	T	61	CTTT	T	C	T	T	CDS:+:synonymous_variant c.198T>C p.His66His:UGAX1_03480::hypothetical protein
UGAX1_8	280667	845	T	49	TTTC	T	T	T	C	CDS:+:missense_variant c.341T>C p.Val114Ala:UGAX1_03837::hypothetical protein
UGAX1_8	282468	1801	C	77	TCTT	C	T	T	T	CDS:-:missense_variant c.178G>A p.Ala60Thr:UGAX1_03839::hypothetical protein
UGAX1_3	291688	9220	C	24	CCTT	C	C	T	T	CDS:+:synonymous_variant c.1119C>T p.Asp373Asp:UGAX1_01838:bbsG:(R)-benzylsuccinyl-CoA dehydrogenase
UGAX1_5	293628	1940	T	34	CTCC	T	C	C	C	CDS:-:missense_variant c.178A>G p.Ile60Val:UGAX1_02751:yqeY:putative protein YqeY
UGAX1_6	294080	452	T	58	TTCC	T	T	C	C	CDS:+:missense_variant c.82T>C p.Ser28Pro:UGAX1_03127::hypothetical protein
UGAX1_6	294657	577	C	103	TCTT	C	T	T	T	CDS:+:missense_variant c.659C>T p.Pro220Leu:UGAX1_03127::hypothetical protein
UGAX1_2	296577	1920	T	53	CTTT	T	C	T	T	CDS:+:missense_variant c.359T>C p.Val120Ala:UGAX1_01135:dctM_2:C4-dicarboxylate TRAP transporter large permease protein DctM
UGAX1_5	296822	245	A	2	AAGA	A	A	G	A	CDS:-:missense_variant c.683T>C p.Leu228Pro:UGAX1_02755::hypothetical protein
UGAX1_6	298075	1253	G	13	AGAA	G	A	A	A	CDS:-:synonymous_variant c.1419C>T p.Asn473Asn:UGAX1_03131:fadE_2:Acyl-coenzyme A dehydrogenase
UGAX1_2	299717	1642	T	42	CTTT	T	C	T	T	CDS:-:missense_variant c.676A>G p.Thr226Ala:UGAX1_01138:qseB_2:Transcriptional regulatory protein QseB
UGAX1_2	300036	319	A	54	GAGG	A	G	G	G	CDS:-:synonymous_variant c.357T>C p.Val119Val:UGAX1_01138:qseB_2:Transcriptional regulatory protein QseB
UGAX1_6	302014	1978	G	8	AGAA	G	A	A	A	CDS:-:missense_variant c.377C>T p.Pro126Leu:UGAX1_03133:pykA:Pyruvate kinase II
UGAX1_7	302139	125	G	27	AGGG	G	A	G	G
UGAX1_4	312419	10280	A	80	GAAA	A	G	A	A	CDS:-:synonymous_variant c.2685T>C p.Arg895Arg:UGAX1_02372:glgE:Alpha-1,4-glucan:maltose-1-phosphate maltosyltransferase
UGAX1_7	322878	10459	G	32	GGGA	G	G	G	A	CDS:+:missense_variant c.499G>A p.Gly167Ser:UGAX1_03515:phoR:Phosphate regulon sensor protein PhoR
UGAX1_7	330130	7252	T	56	TTCC	T	T	C	C	CDS:+:missense_variant c.184T>C p.Ser62Pro:UGAX1_03522:serA:D-3-phosphoglycerate dehydrogenase
UGAX1_5	333247	3117	G	24	AGAA	G	A	A	A	CDS:+:missense_variant c.716G>A p.Arg239His:UGAX1_02791::hypothetical protein
UGAX1_4	335908	2661	C	93	TCTT	C	T	T	T	CDS:+:missense_variant c.187C>T p.Pro63Ser:UGAX1_02400:iorA:Isoquinoline 1-oxidoreductase subunit alpha
UGAX1_1	340101	4193	A	2	AAAG	A	A	A	G	CDS:-:missense_variant c.365T>C p.Val122Ala:UGAX1_00320:csdA:Cysteine desulfurase CsdA
UGAX1_4	341148	1047	C	106	TCTT	C	T	T	T	CDS:+:missense_variant c.752C>T p.Ala251Val:UGAX1_02405:cadA_1:Inducible lysine decarboxylase
UGAX1_2	341883	735	G	25	AGGG	G	A	G	G
UGAX1_4	348920	7037	G	32	GGAA	G	G	A	A	CDS:-:synonymous_variant c.1443C>T p.Gly481Gly:UGAX1_02412:siaT_1:Sialic acid TRAP transporter permease protein SiaT
UGAX1_5	352951	4031	G	20	AGAA	G	A	A	A	CDS:+:missense_variant c.527G>A p.Arg176Gln:UGAX1_02809:acsA_1:Acetyl-coenzyme A synthetase
UGAX1_3	353064	113	T	55	CTTT	T	C	T	T	CDS:+:missense_variant c.728T>C p.Leu243Pro:UGAX1_01896:codA:Cytosine deaminase
UGAX1_5	354279	1215	A	86	GAAA	A	G	A	A	CDS:+:missense_variant c.59A>G p.His20Arg:UGAX1_02810:pckG:Phosphoenolpyruvate carboxykinase [GTP]
UGAX1_1	355402	1123	T	15	TTCT	T	T	C	T	CDS:-:missense_variant c.3344A>G p.His1115Arg:UGAX1_00335:narG:Respiratory nitrate reductase 1 alpha chain
UGAX1_1	358954	3552	T	33	CTTT	T	C	T	T	CDS:-:missense_variant c.1327A>G p.Thr443Ala:UGAX1_00336:narK:Nitrate/nitrite transporter NarK
UGAX1_5	362427	3473	C	92	GAAA	C	G	C	C
UGAX1_1	362762	335	T	39	CTCC	T	C	C	C	CDS:+:missense_variant c.1019T>C p.Val340Ala:UGAX1_00338::hypothetical protein
UGAX1_4	367421	4659	A	1	AAAG	A	A	A	G	CDS:-:missense_variant c.2033T>C p.Val678Ala:UGAX1_02426::hypothetical protein
UGAX1_5	374129	6708	G	25	AGAA	G	A	A	A	CDS:+:missense_variant c.752G>A p.Arg251His:UGAX1_02824::putative signaling protein
UGAX1_7	376650	2521	C	74	TCTT	C	T	T	T	CDS:-:missense_variant c.1018G>A p.Ala340Thr:UGAX1_03567::Outer membrane porin protein
UGAX1_6	378288	1638	G	30	GGAA	G	G	A	A	CDS:-:missense_variant c.86C>T p.Ala29Val:UGAX1_03205:mraY:Phospho-N-acetylmuramoyl-pentapeptide- transferase
UGAX1_2	379668	1380	A	77	GAAA	A	G	A	A	CDS:-:missense_variant c.596T>C p.Leu199Pro:UGAX1_01201::hypothetical protein
UGAX1_1	382073	2405	C	20	CCTT	C	C	T	T	CDS:+:missense_variant c.437C>T p.Pro146Leu:UGAX1_00352:queE_1:7-carboxy-7-deazaguanine synthase
UGAX1_6	382086	13	T	16	TTCT	T	T	C	T	CDS:-:missense_variant c.866A>G p.Gln289Arg:UGAX1_03207:penA:putative peptidoglycan D,D-transpeptidase PenA
UGAX1_6	382243	157	A	3	AAAG	A	A	A	G	CDS:-:missense_variant c.709T>C p.Phe237Leu:UGAX1_03207:penA:putative peptidoglycan D,D-transpeptidase PenA
UGAX1_4	383364	1121	G	5	AGAA	G	A	A	A	CDS:-:missense_variant c.302C>T p.Pro101Leu:UGAX1_02442:lptB_5:Lipopolysaccharide export system ATP-binding protein LptB
UGAX1_2	384153	789	C	101	TCCC	C	T	C	C	CDS:+:missense_variant c.623C>T p.Ala208Val:UGAX1_01204::hypothetical protein
UGAX1_3	387871	3718	T	51	CTTT	T	C	T	T	CDS:+:missense_variant c.308T>C p.Met103Thr:UGAX1_01931:occR_3:Octopine catabolism/uptake operon regulatory protein OccR
UGAX1_3	393860	5989	A	2	AAGG	A	A	G	G	CDS:-:missense_variant c.626T>C p.Val209Ala:UGAX1_01937::hypothetical protein
UGAX1_1	394215	355	T	60	TTCC	T	T	C	C
UGAX1_1	395209	994	G	35	GGGA	G	G	G	A	CDS:+:stop_gained c.234G>A p.Trp78*:UGAX1_00363:yedY1:Putative protein-methionine-sulfoxide reductase subunit YedZ1
UGAX1_4	395845	636	A	70	GAGG	A	G	G	G
UGAX1_4	404493	8648	C	110	TCTT	C	T	T	T	CDS:+:synonymous_variant c.1176C>T p.Gly392Gly:UGAX1_02463::hypothetical protein
UGAX1_4	410987	6494	A	65	GAGG	A	G	G	G	CDS:+:missense_variant c.7670A>G p.His2557Arg:UGAX1_02463::hypothetical protein
UGAX1_4	413019	2032	G	19	AGGG	G	A	G	G	CDS:+:missense_variant c.1559G>A p.Gly520Asp:UGAX1_02464::hypothetical protein
UGAX1_3	438631	25612	T	41	CTTT	T	C	T	T	CDS:-:missense_variant c.544A>G p.Ser182Gly:UGAX1_01972:ybdL:Methionine aminotransferase
UGAX1_3	444700	6069	C	6	CCTC	C	C	T	C	CDS:+:missense_variant c.1424C>T p.Ala475Val:UGAX1_01976:mnmG:tRNA uridine 5-carboxymethylaminomethyl modification enzyme MnmG
UGAX1_1	446401	1701	G	31	GGGA	G	G	G	A	CDS:+:missense_variant c.196G>A p.Gly66Ser:UGAX1_00406:aaeB:p-hydroxybenzoic acid efflux pump subunit AaeB
UGAX1_2	455448	9047	G	48	GGAA	G	G	A	A	CDS:+:synonymous_variant c.312G>A p.Ala104Ala:UGAX1_01268::hypothetical protein
UGAX1_3	466334	10886	C	13	CCGG	C	C	G	G	CDS:+:synonymous_variant c.1023C>G p.Thr341Thr:UGAX1_01998:tuf1_1:Elongation factor Tu
UGAX1_3	472413	6079	T	53	TTTC	T	T	T	C	CDS:+:synonymous_variant c.2100T>C p.Arg700Arg:UGAX1_02006:rpoB:DNA-directed RNA polymerase subunit beta
UGAX1_1	473687	1274	A	3	AAGG	A	A	G	G	CDS:-:missense_variant c.736T>C p.Phe246Leu:UGAX1_00426:pgrR_2:HTH-type transcriptional regulator PgrR
UGAX1_2	479935	6248	C	78	TCTT	C	T	T	T	CDS:-:missense_variant c.374G>A p.Ser125Asn:UGAX1_01289:hipA:Serine/threonine-protein kinase toxin HipA
UGAX1_2	491861	11926	G	19	AGAA	G	A	A	A	CDS:+:missense_variant c.274G>A p.Ala92Thr:UGAX1_01301:fhuA_6:Ferrichrome outer membrane transporter/phage receptor	x
UGAX1_3	492517	656	G	37	GGGA	G	G	G	A	CDS:+:synonymous_variant c.237G>A p.Pro79Pro:UGAX1_02020:rplD:50S ribosomal protein L4
UGAX1_2	499323	6806	T	57	TTCC	T	T	C	C	CDS:+:missense_variant c.265T>C p.Cys89Arg:UGAX1_01305:xanP:Xanthine permease XanP
UGAX1_3	514805	15482	G	44	GGAA	G	G	A	A	CDS:+:missense_variant c.634G>A p.Glu212Lys:UGAX1_02055:rpoA:DNA-directed RNA polymerase subunit alpha
UGAX1_2	536319	21514	G	35	GGAA	G	G	A	A	CDS:-:synonymous_variant c.2265C>T p.Asp755Asp:UGAX1_01340::hypothetical protein
UGAX1_1	539995	3676	T	50	TTTC	T	T	T	C	CDS:+:missense_variant c.494T>C p.Val165Ala:UGAX1_00487::hypothetical protein
UGAX1_2	560844	20849	G	37	GGAA	G	G	A	A	CDS:-:synonymous_variant c.336C>T p.Ile112Ile:UGAX1_01360:Dml:2,3-dimethylmalate lyase
UGAX1_2	568219	7375	C	85	TCTT	C	T	T	T	CDS:-:synonymous_variant c.114G>A p.Glu38Glu:UGAX1_01368:proC_1:Pyrroline-5-carboxylate reductase
UGAX1_2	570030	1811	C	96	TCTT	C	T	T	T	CDS:+:missense_variant c.311C>T p.Ala104Val:UGAX1_01370::putative FAD-linked oxidoreductase
UGAX1_1	579111	9081	G	6	AGGG	G	A	G	G	CDS:-:missense_variant c.217C>T p.Arg73Cys:UGAX1_00520::8'-apo-carotenoid 13,14-cleaving dioxygenase
UGAX1_1	584258	5147	G	36	GGAA	G	G	A	A	CDS:-:synonymous_variant c.276C>T p.Val92Val:UGAX1_00526::hypothetical protein
UGAX1_1	600934	16676	T	39	CTTT	T	C	T	T	CDS:-:missense_variant c.431A>G p.Glu144Gly:UGAX1_00538::hypothetical protein
UGAX1_1	608276	7342	A	61	GAGG	A	G	G	G	CDS:+:missense_variant c.3067A>G p.Thr1023Ala:UGAX1_00543::hypothetical protein
UGAX1_1	609422	1146	C	98	TCTT	C	T	T	T	CDS:+:missense_variant c.4213C>T p.His1405Tyr:UGAX1_00543::hypothetical protein
UGAX1_1	647366	37944	T	41	CTCC	T	C	C	C	CDS:+:missense_variant c.356T>C p.Val119Ala:UGAX1_00574:pigA:Flavoprotein desaturase PigA
UGAX1_1	655515	8149	T	51	TTTC	T	T	T	C	CDS:+:missense_variant c.580T>C p.Tyr194His:UGAX1_00581:smvA:Methyl viologen resistance protein SmvA
UGAX1_2	673651	18136	C	100	TCTT	C	T	T	T	CDS:+:missense_variant c.446C>T p.Ala149Val:UGAX1_01464:lutR_3:HTH-type transcriptional regulator LutR
UGAX1_2	676165	2514	T	44	CTTT	T	C	T	T	CDS:-:missense_variant c.934A>G p.Ile312Val:UGAX1_01467:denD:D-erythronate dehydrogenase
UGAX1_1	678086	1921	T	35	CTTT	T	C	T	T	CDS:-:missense_variant c.1529A>G p.His510Arg:UGAX1_00599:rcsC_4:Sensor histidine kinase RcsC
UGAX1_1	689677	11591	G	33	GGGA	G	G	G	A	CDS:+:missense_variant c.562G>A p.Ala188Thr:UGAX1_00608:stp_2:Multidrug resistance protein Stp
UGAX1_1	689912	235	T	58	CTTT	T	C	T	T	CDS:+:missense_variant c.797T>C p.Leu266Pro:UGAX1_00608:stp_2:Multidrug resistance protein Stp
UGAX1_2	691736	1824	C	87	TCTT	C	T	T	T	CDS:+:missense_variant c.113C>T p.Ala38Val:UGAX1_01484:rplU:50S ribosomal protein L21
UGAX1_2	693699	1963	C	107	TCTT	C	T	T	T	CDS:+:missense_variant c.98C>T p.Pro33Leu:UGAX1_01487:proB:Glutamate 5-kinase
UGAX1_1	694466	767	G	27	GGGA	G	G	G	A	CDS:-:synonymous_variant c.687C>T p.Gly229Gly:UGAX1_00611:fan1:Fanconi-associated nuclease 1
UGAX1_1	697710	3244	T	48	CTTT	T	C	T	T	CDS:+:missense_variant c.242T>C p.Leu81Pro:UGAX1_00616:bdcA_1:Cyclic-di-GMP-binding biofilm dispersal mediator protein
UGAX1_1	703454	5744	G	47	GGAA	G	G	A	A	CDS:+:synonymous_variant c.210G>A p.Thr70Thr:UGAX1_00621::hypothetical protein
UGAX1_1	704095	641	G	31	CGGG	G	C	G	G	CDS:-:missense_variant c.1250C>G p.Ala417Gly:UGAX1_00622:ribZ_1:Riboflavin transporter RibZ
UGAX1_2	713478	9383	G	26	AGGG	G	A	G	G
UGAX1_2	719927	6449	G	31	GGAA	G	G	A	A	CDS:-:synonymous_variant c.1162C>T p.Leu388Leu:UGAX1_01511:sasA_6:Adaptive-response sensory-kinase SasA
UGAX1_1	726566	6639	G	3	AGAA	G	A	A	A	CDS:-:missense_variant c.20C>T p.Ser7Phe:UGAX1_00644::hypothetical protein
UGAX1_1	754776	28210	C	98	TCCC	C	T	C	C	CDS:-:synonymous_variant c.765G>A p.Val255Val:UGAX1_00668:guaB_1:Inosine-5'-monophosphate dehydrogenase
UGAX1_2	764825	10049	T	52	CTTT	T	C	T	T	CDS:+:missense_variant c.320T>C p.Val107Ala:UGAX1_01554:hprK:HPr kinase/phosphorylase
UGAX1_1	768897	4072	T	61	TTCC	T	T	C	C
UGAX1_1	769771	874	T	18	TTCT	T	T	C	T
UGAX1_1	776113	6342	C	104	TCTT	C	T	T	T	CDS:+:missense_variant c.694C>T p.His232Tyr:UGAX1_00689:btuD_3:Vitamin B12 import ATP-binding protein BtuD
UGAX1_1	788261	12148	G	4	AGAA	G	A	A	A	CDS:-:missense_variant c.28C>T p.Pro10Ser:UGAX1_00698::hypothetical protein
UGAX1_1	807025	18764	C	18	CCCT	C	C	C	T	CDS:+:missense_variant c.1517C>T p.Pro506Leu:UGAX1_00716:caiA_1:Crotonobetainyl-CoA dehydrogenase
UGAX1_1	815557	8532	T	57	CTTT	T	C	T	T	CDS:+:missense_variant c.76T>C p.Ser26Pro:UGAX1_00726::hypothetical protein
UGAX1_1	817672	2115	G	24	AGGG	G	A	G	G
UGAX1_1	835885	18213	T	54	TTCC	T	T	C	C	CDS:-:missense_variant c.40A>G p.Thr14Ala:UGAX1_00744:tsaC1:4-formylbenzenesulfonate dehydrogenase TsaC1/TsaC2
UGAX1_1	863242	27357	T	52	TTCC	T	T	C	C	CDS:-:missense_variant c.193A>G p.Ser65Gly:UGAX1_00755::hypothetical protein
UGAX1_1	897181	33939	A	62	GAGG	A	G	G	G	CDS:+:missense_variant c.349A>G p.Thr117Ala:UGAX1_00785:proP_2:Proline/betaine transporter
UGAX1_1	898210	1029	C	19	CCTT	C	C	T	T	CDS:+:missense_variant c.23C>T p.Pro8Leu:UGAX1_00786:ylmB_1:N-formyl-4-amino-5-aminomethyl-2- methylpyrimidine deformylase
UGAX1_1	912006	13796	C	101	TCTT	C	T	T	T	CDS:+:missense_variant c.47C>T p.Ala16Val:UGAX1_00798:groL_1:60 kDa chaperonin
UGAX1_1	941331	29325	G	42	GGGT	G	G	G	T	CDS:-:stop_gained c.1803C>A p.Tyr601*:UGAX1_00825:cirA:Colicin I receptor	x

## Sheet: Number of snps
	1 & 3	2	5 & 6 & 9	7 & 8
1 & 3	0
2	222	0
5 & 6 & 9	193	189	0
7 & 8	233	229	78	0
	1 & 3	2	5 & 6 & 9	7 & 8
1 & 3	0	109+113	19+113+61	59+113+61
2	113+109	0	19+109+61	59+109+61
5 & 6 & 9	113+19+61	109+19+61	0	59+19
7 & 8	113+59+61	109+59+61	19+59	0

## Sheet: Suppl. Table S1
CHR	POS	REF	sample_1	sample_2	sample_3	sample_5	sample_6	sample_7	sample_8	sample_9	gene_info
NZ_CP043820	324	T	C	C	C	C	C	C	C	C	CDS:+:synonymous_variant c.324T>C p.Pro108Pro:F0U64_RS00005:dnaA:chromosomal replication initiator protein DnaA
NZ_CP043820	486	C	T	T	T	T	T	T	T	T	CDS:+:synonymous_variant c.486C>T p.Gly162Gly:F0U64_RS00005:dnaA:chromosomal replication initiator protein DnaA
NZ_CP043820	861	T	C	C	C	C	C	C	C	C	CDS:+:synonymous_variant c.861T>C p.Asp287Asp:F0U64_RS00005:dnaA:chromosomal replication initiator protein DnaA
NZ_CP043820	954	G	A	A	A	A	A	A	A	A	CDS:+:synonymous_variant c.954G>A p.Glu318Glu:F0U64_RS00005:dnaA:chromosomal replication initiator protein DnaA
NZ_CP043820	960	C	G	G	G	G	G	G	G	G	CDS:+:synonymous_variant c.960C>G p.Arg320Arg:F0U64_RS00005:dnaA:chromosomal replication initiator protein DnaA
NZ_CP043820	993	A	G	G	G	G	G	G	G	G	CDS:+:synonymous_variant c.993A>G p.Glu331Glu:F0U64_RS00005:dnaA:chromosomal replication initiator protein DnaA
NZ_CP043820	1044	C	T	T	T	T	T	T	T	T	CDS:+:synonymous_variant c.1044C>T p.Arg348Arg:F0U64_RS00005:dnaA:chromosomal replication initiator protein DnaA
NZ_CP043820	1056	C	T	T	T	T	T	T	T	T	CDS:+:synonymous_variant c.1056C>T p.Arg352Arg:F0U64_RS00005:dnaA:chromosomal replication initiator protein DnaA
NZ_CP043820	1095	C	T	T	T	T	T	T	T	T	CDS:+:synonymous_variant c.1095C>T p.Ala365Ala:F0U64_RS00005:dnaA:chromosomal replication initiator protein DnaA
NZ_CP043820	1119	C	G	G	G	G	G	G	G	G	CDS:+:synonymous_variant c.1119C>G p.Leu373Leu:F0U64_RS00005:dnaA:chromosomal replication initiator protein DnaA
NZ_CP043820	1925	C	T	T	T	T	T	T	T	T	CDS:+:synonymous_variant c.468C>T p.Arg156Arg:F0U64_RS00010::DNA polymerase III subunit beta
NZ_CP043820	2036	A	G	G	G	G	G	G	G	G	CDS:+:synonymous_variant c.579A>G p.Glu193Glu:F0U64_RS00010::DNA polymerase III subunit beta
NZ_CP043820	2069	C	G	G	G	G	G	G	G	G	CDS:+:synonymous_variant c.612C>G p.Val204Val:F0U64_RS00010::DNA polymerase III subunit beta
NZ_CP043820	3001	C	G	G	G	G	G	G	G	G	CDS:+:synonymous_variant c.333C>G p.Ala111Ala:F0U64_RS00015:gyrB:DNA topoisomerase (ATP-hydrolyzing) subunit B
NZ_CP043820	3373	C	T	T	T	T	T	T	T	T	CDS:+:synonymous_variant c.705C>T p.Phe235Phe:F0U64_RS00015:gyrB:DNA topoisomerase (ATP-hydrolyzing) subunit B
NZ_CP043820	3787	C	G	G	G	G	G	G	G	G	CDS:+:synonymous_variant c.1119C>G p.Thr373Thr:F0U64_RS00015:gyrB:DNA topoisomerase (ATP-hydrolyzing) subunit B
NZ_CP043820	4093	G	T	T	T	T	T	T	T	T	CDS:+:synonymous_variant c.1425G>T p.Leu475Leu:F0U64_RS00015:gyrB:DNA topoisomerase (ATP-hydrolyzing) subunit B
NZ_CP043820	4186	G	C	C	C	C	C	C	C	C	CDS:+:synonymous_variant c.1518G>C p.Leu506Leu:F0U64_RS00015:gyrB:DNA topoisomerase (ATP-hydrolyzing) subunit B
NZ_CP043820	4235	C	T	T	T	T	T	T	T	T	CDS:+:synonymous_variant c.1567C>T p.Leu523Leu:F0U64_RS00015:gyrB:DNA topoisomerase (ATP-hydrolyzing) subunit B
NZ_CP043820	4414	T	C	C	C	C	C	C	C	C	CDS:+:synonymous_variant c.1746T>C p.Gly582Gly:F0U64_RS00015:gyrB:DNA topoisomerase (ATP-hydrolyzing) subunit B
NZ_CP043820	4537	A	C	C	C	C	C	C	C	C	CDS:+:synonymous_variant c.1869A>C p.Gly623Gly:F0U64_RS00015:gyrB:DNA topoisomerase (ATP-hydrolyzing) subunit B
NZ_CP043820	4894	T	C	C	C	C	C	C	C	C	CDS:+:synonymous_variant c.2226T>C p.Asp742Asp:F0U64_RS00015:gyrB:DNA topoisomerase (ATP-hydrolyzing) subunit B
NZ_CP043820	5017	A	G	G	G	G	G	G	G	G	CDS:+:synonymous_variant c.2349A>G p.Ala783Ala:F0U64_RS00015:gyrB:DNA topoisomerase (ATP-hydrolyzing) subunit B
NZ_CP043820	6654	G	C	C	C	C	C	C	C	C	CDS:+:synonymous_variant c.111G>C p.Thr37Thr:F0U64_RS00025::LysR family transcriptional regulator
NZ_CP043820	6730	G	A	A	A	A	A	A	A	A	CDS:+:missense_variant c.187G>A p.Asp63Asn:F0U64_RS00025::LysR family transcriptional regulator
NZ_CP043820	7075	C	G	G	G	G	G	G	G	G	CDS:+:missense_variant c.532C>G p.Gln178Glu:F0U64_RS00025::LysR family transcriptional regulator
NZ_CP043820	7133	C	G	G	G	G	G	G	G	G	CDS:+:missense_variant c.590C>G p.Ala197Gly:F0U64_RS00025::LysR family transcriptional regulator
NZ_CP043820	7242	A	T	T	T	T	T	T	T	T	CDS:+:synonymous_variant c.699A>T p.Ile233Ile:F0U64_RS00025::LysR family transcriptional regulator
NZ_CP043820	7508	T	C	C	C	C	C	C	C	C	CDS:-:missense_variant c.908A>G p.Asn303Ser:F0U64_RS00030::LysR family transcriptional regulator
NZ_CP043820	7585	C	T	T	T	T	T	T	T	T	CDS:-:synonymous_variant c.831G>A p.Pro277Pro:F0U64_RS00030::LysR family transcriptional regulator
NZ_CP043820	7735	T	G	G	G	G	G	G	G	G	CDS:-:synonymous_variant c.681A>C p.Ala227Ala:F0U64_RS00030::LysR family transcriptional regulator
NZ_CP043820	7764	G	A	A	A	A	A	A	A	A	CDS:-:synonymous_variant c.652C>T p.Leu218Leu:F0U64_RS00030::LysR family transcriptional regulator
NZ_CP043820	7813	G	C	C	C	C	C	C	C	C	CDS:-:synonymous_variant c.603C>G p.Gly201Gly:F0U64_RS00030::LysR family transcriptional regulator
NZ_CP043820	7899	T	C	C	C	C	C	C	C	C	CDS:-:missense_variant c.517A>G p.Ser173Gly:F0U64_RS00030::LysR family transcriptional regulator
NZ_CP043820	7930	G	A	A	A	A	A	A	A	A	CDS:-:synonymous_variant c.486C>T p.Cys162Cys:F0U64_RS00030::LysR family transcriptional regulator
NZ_CP043820	7966	G	A	A	A	A	A	A	A	A	CDS:-:synonymous_variant c.450C>T p.Asn150Asn:F0U64_RS00030::LysR family transcriptional regulator
NZ_CP043820	7975	A	G	G	G	G	G	G	G	G	CDS:-:synonymous_variant c.441T>C p.Arg147Arg:F0U64_RS00030::LysR family transcriptional regulator
NZ_CP043820	7981	G	C	C	C	C	C	C	C	C	CDS:-:synonymous_variant c.435C>G p.Ala145Ala:F0U64_RS00030::LysR family transcriptional regulator
NZ_CP043820	7996	C	T	T	T	T	T	T	T	T	CDS:-:synonymous_variant c.420G>A p.Glu140Glu:F0U64_RS00030::LysR family transcriptional regulator
NZ_CP043820	8014	C	T	T	T	T	T	T	T	T	CDS:-:synonymous_variant c.402G>A p.Gln134Gln:F0U64_RS00030::LysR family transcriptional regulator
NZ_CP043820	8035	T	C	C	C	C	C	C	C	C	CDS:-:synonymous_variant c.381A>G p.Glu127Glu:F0U64_RS00030::LysR family transcriptional regulator
NZ_CP043820	8047	A	G	G	G	G	G	G	G	G	CDS:-:synonymous_variant c.369T>C p.Asp123Asp:F0U64_RS00030::LysR family transcriptional regulator
NZ_CP043820	8056	C	G	G	G	G	G	G	G	G	CDS:-:synonymous_variant c.360G>C p.Ala120Ala:F0U64_RS00030::LysR family transcriptional regulator
NZ_CP043820	8068	A	G	G	G	G	G	G	G	G	CDS:-:synonymous_variant c.348T>C p.Pro116Pro:F0U64_RS00030::LysR family transcriptional regulator
NZ_CP043820	8149	T	C	C	C	C	C	C	C	C	CDS:-:synonymous_variant c.267A>G p.Lys89Lys:F0U64_RS00030::LysR family transcriptional regulator
NZ_CP043820	8182	C	T	T	T	T	T	T	T	T	CDS:-:synonymous_variant c.234G>A p.Glu78Glu:F0U64_RS00030::LysR family transcriptional regulator
NZ_CP043820	8197	C	G	G	G	G	G	G	G	G	CDS:-:synonymous_variant c.219G>C p.Ala73Ala:F0U64_RS00030::LysR family transcriptional regulator
NZ_CP043820	8209	C	G	G	G	G	G	G	G	G	CDS:-:synonymous_variant c.207G>C p.Leu69Leu:F0U64_RS00030::LysR family transcriptional regulator
NZ_CP043820	8503	C	A	A	A	A	A	A	A	A
NZ_CP043820	8530	C	T	T	T	T	T	T	T	T
NZ_CP043820	8549	G	C	C	C	C	C	C	C	C
NZ_CP043820	8701	T	C	C	C	C	C	C	C	C
NZ_CP043820	8769	G	A	A	A	A	A	A	A	A	CDS:+:synonymous_variant c.39G>A p.Gln13Gln:F0U64_RS00035::hydrolase
NZ_CP043820	8811	C	G	G	G	G	G	G	G	G	CDS:+:synonymous_variant c.81_84delCTTCinsGTTT p.29:F0U64_RS00035::hydrolase
NZ_CP043820	8814	C	T	T	T	T	T	T	T	T
NZ_CP043820	8832	T	C	C	C	C	C	C	C	C	CDS:+:synonymous_variant c.102T>C p.Asp34Asp:F0U64_RS00035::hydrolase
NZ_CP043820	8883	C	T	T	T	T	T	T	T	T	CDS:+:synonymous_variant c.153C>T p.Thr51Thr:F0U64_RS00035::hydrolase
NZ_CP043820	8910	G	C	C	C	C	C	C	C	C	CDS:+:synonymous_variant c.180_183delGGTTinsCGTC p.62:F0U64_RS00035::hydrolase
NZ_CP043820	8913	T	C	C	C	C	C	C	C	C
NZ_CP043820	8922	C	T	T	T	T	T	T	T	T	CDS:+:synonymous_variant c.192C>T p.Asp64Asp:F0U64_RS00035::hydrolase
NZ_CP043820	8942	T	A	A	A	A	A	A	A	A	CDS:+:missense_variant c.212_213delTTinsAC p.Phe71Tyr:F0U64_RS00035::hydrolase
NZ_CP043820	8943	T	C	C	C	C	C	C	C	C
NZ_CP043820	8970	C	G	G	G	G	G	G	G	G	CDS:+:missense_variant c.240C>G p.Asp80Glu:F0U64_RS00035::hydrolase
NZ_CP043820	9036	G	C	C	C	C	C	C	C	C	CDS:+:synonymous_variant c.306G>C p.Ala102Ala:F0U64_RS00035::hydrolase
NZ_CP043820	9237	G	A	A	A	A	A	A	A	A	CDS:+:synonymous_variant c.507_510delGGTGinsAGTA p.171:F0U64_RS00035::hydrolase
NZ_CP043820	9240	G	A	A	A	A	A	A	A	A
NZ_CP043820	9315	T	G	G	G	G	G	G	G	G	CDS:+:synonymous_variant c.585T>G p.Ser195Ser:F0U64_RS00035::hydrolase
NZ_CP043820	9356	T	T	T	T	C	C	C	C	C	CDS:+:missense_variant c.626T>C p.Val209Ala:F0U64_RS00035::hydrolase
NZ_CP043820	9730	G	C	C	C	C	C	C	C	C	CDS:+:synonymous_variant c.198G>C p.Pro66Pro:F0U64_RS00040::MFS transporter
NZ_CP043820	9751	G	T	T	T	T	T	T	T	T	CDS:+:synonymous_variant c.219G>T p.Pro73Pro:F0U64_RS00040::MFS transporter
NZ_CP043820	9775	C	G	G	G	G	G	G	G	G	CDS:+:synonymous_variant c.243C>G p.Leu81Leu:F0U64_RS00040::MFS transporter
NZ_CP043820	9796	C	T	T	T	T	T	T	T	T	CDS:+:synonymous_variant c.264C>T p.Ile88Ile:F0U64_RS00040::MFS transporter
NZ_CP043820	9812	C	T	T	T	T	T	T	T	T	CDS:+:synonymous_variant c.280C>T p.Leu94Leu:F0U64_RS00040::MFS transporter
NZ_CP043820	9817	A	G	G	G	G	G	G	G	G	CDS:+:synonymous_variant c.285A>G p.Ala95Ala:F0U64_RS00040::MFS transporter
NZ_CP043820	9842	C	T	T	T	T	T	T	T	T	CDS:+:synonymous_variant c.310C>T p.Leu104Leu:F0U64_RS00040::MFS transporter
NZ_CP043820	9979	C	G	G	G	G	G	G	G	G	CDS:+:synonymous_variant c.447C>G p.Ala149Ala:F0U64_RS00040::MFS transporter
NZ_CP043820	10006	C	T	T	T	T	T	T	T	T	CDS:+:synonymous_variant c.474C>T p.Asn158Asn:F0U64_RS00040::MFS transporter
NZ_CP043820	10024	T	C	C	C	C	C	C	C	C	CDS:+:synonymous_variant c.492T>C p.Gly164Gly:F0U64_RS00040::MFS transporter
NZ_CP043820	10087	T	C	C	C	C	C	C	C	C	CDS:+:synonymous_variant c.555T>C p.Val185Val:F0U64_RS00040::MFS transporter
NZ_CP043820	10165	T	C	C	C	C	C	C	C	C	CDS:+:synonymous_variant c.633T>C p.Asn211Asn:F0U64_RS00040::MFS transporter
NZ_CP043820	10183	G	T	T	T	T	T	T	T	T	CDS:+:synonymous_variant c.651G>T p.Arg217Arg:F0U64_RS00040::MFS transporter
NZ_CP043820	10276	C	A	A	A	A	A	A	A	A	CDS:+:synonymous_variant c.744_745delCCinsAT p.250:F0U64_RS00040::MFS transporter
NZ_CP043820	10277	C	T	T	T	T	T	T	T	T
NZ_CP043820	10363	T	C	C	C	C	C	C	C	C	CDS:+:synonymous_variant c.831T>C p.Ile277Ile:F0U64_RS00040::MFS transporter
NZ_CP043820	10421	T	C	C	C	C	C	C	C	C	CDS:+:synonymous_variant c.889T>C p.Leu297Leu:F0U64_RS00040::MFS transporter
NZ_CP043820	10447	T	G	G	G	G	G	G	G	G	CDS:+:synonymous_variant c.915T>G p.Val305Val:F0U64_RS00040::MFS transporter
NZ_CP043820	10531	G	A	A	A	A	A	A	A	A	CDS:+:synonymous_variant c.999G>A p.Ala333Ala:F0U64_RS00040::MFS transporter
NZ_CP043820	10537	C	G	G	G	G	G	G	G	G	CDS:+:synonymous_variant c.1005C>G p.Thr335Thr:F0U64_RS00040::MFS transporter
NZ_CP043820	10570	C	G	G	G	G	G	G	G	G	CDS:+:synonymous_variant c.1038C>G p.Pro346Pro:F0U64_RS00040::MFS transporter
NZ_CP043820	11286	G	T	T	T	T	T	T	T	T	CDS:+:missense_variant c.122G>T p.Arg41Leu:F0U64_RS00045::pirin family protein
NZ_CP043820	12780	C	A	A	A	A	A	A	A	A	CDS:+:synonymous_variant c.597C>A p.Gly199Gly:F0U64_RS00055::amidohydrolase
NZ_CP043820	12996	C	G	G	G	G	G	G	G	G	CDS:+:synonymous_variant c.813C>G p.Gly271Gly:F0U64_RS00055::amidohydrolase
NZ_CP043820	13002	C	T	T	T	T	T	T	T	T	CDS:+:synonymous_variant c.819C>T p.Gly273Gly:F0U64_RS00055::amidohydrolase
NZ_CP043820	13014	T	C	C	C	C	C	C	C	C	CDS:+:synonymous_variant c.831_834delTCCCinsCCCT p.279:F0U64_RS00055::amidohydrolase
NZ_CP043820	13017	C	T	T	T	T	T	T	T	T
NZ_CP043820	13026	C	T	T	T	T	T	T	T	T	CDS:+:synonymous_variant c.843C>T p.Tyr281Tyr:F0U64_RS00055::amidohydrolase
NZ_CP043820	13110	A	G	G	G	G	G	G	G	G	CDS:+:synonymous_variant c.927A>G p.Glu309Glu:F0U64_RS00055::amidohydrolase
NZ_CP043820	13254	G	C	C	C	C	C	C	C	C	CDS:+:synonymous_variant c.1071G>C p.Pro357Pro:F0U64_RS00055::amidohydrolase
NZ_CP043820	13263	G	A	A	A	A	A	A	A	A	CDS:+:synonymous_variant c.1080G>A p.Glu360Glu:F0U64_RS00055::amidohydrolase
NZ_CP043820	13347	A	G	G	G	G	G	G	G	G	CDS:+:synonymous_variant c.1164A>G p.Ser388Ser:F0U64_RS00055::amidohydrolase
NZ_CP043820	13359	T	C	C	C	C	C	C	C	C	CDS:+:synonymous_variant c.1176T>C p.Asp392Asp:F0U64_RS00055::amidohydrolase
NZ_CP043820	13659	C	G	G	G	G	G	G	G	G	CDS:+:synonymous_variant c.1476C>G p.Thr492Thr:F0U64_RS00055::amidohydrolase
NZ_CP043820	13848	C	T	T	T	T	T	T	T	T	CDS:+:synonymous_variant c.1665C>T p.Asp555Asp:F0U64_RS00055::amidohydrolase
NZ_CP043820	13887	T	C	C	C	C	C	C	C	C	CDS:+:synonymous_variant c.1704T>C p.Gly568Gly:F0U64_RS00055::amidohydrolase
NZ_CP043820	14142	T	G	G	G	G	G	G	G	G	CDS:+:missense_variant c.1959T>G p.Phe653Leu:F0U64_RS00055::amidohydrolase
NZ_CP043820	14360	C	T	T	T	T	T	T	T	T	CDS:+:synonymous_variant c.171C>T p.Phe57Phe:F0U64_RS00060::DoxX family protein
NZ_CP043820	14520	G	C	C	C	C	C	C	C	C	CDS:+:missense_variant c.331_339delGCGCCCGGGinsCCGGTCGGC p.AlaPro111ProVal:F0U64_RS00060::DoxX family protein
NZ_CP043820	14523	C	G	G	G	G	G	G	G	G
NZ_CP043820	14524	C	T	T	T	T	T	T	T	T
NZ_CP043820	14528	G	C	C	C	C	C	C	C	C
NZ_CP043820	14738	C	T	T	T	T	T	T	T	T	CDS:-:synonymous_variant c.915G>A p.Lys305Lys:F0U64_RS00065::LysR family transcriptional regulator
NZ_CP043820	14813	A	G	G	G	G	G	G	G	G	CDS:-:synonymous_variant c.840T>C p.His280His:F0U64_RS00065::LysR family transcriptional regulator
NZ_CP043820	14837	C	T	T	T	T	T	T	T	T	CDS:-:synonymous_variant c.816G>A p.Val272Val:F0U64_RS00065::LysR family transcriptional regulator
NZ_CP043820	15122	G	A	A	A	A	A	A	A	A	CDS:-:synonymous_variant c.531C>T p.Gly177Gly:F0U64_RS00065::LysR family transcriptional regulator
NZ_CP043820	15179	C	G	G	G	G	G	G	G	G	CDS:-:synonymous_variant c.474G>C p.Pro158Pro:F0U64_RS00065::LysR family transcriptional regulator
NZ_CP043820	15302	C	G	G	G	G	G	G	G	G	CDS:-:synonymous_variant c.351G>C p.Ala117Ala:F0U64_RS00065::LysR family transcriptional regulator
NZ_CP043820	15345	A	A	G	A	A	A	A	A	A	CDS:-:missense_variant c.308T>C p.Met103Thr:F0U64_RS00065::LysR family transcriptional regulator
NZ_CP043820	15428	T	C	C	C	C	C	C	C	C	CDS:-:synonymous_variant c.225A>G p.Lys75Lys:F0U64_RS00065::LysR family transcriptional regulator
NZ_CP043820	15617	C	T	T	T	T	T	T	T	T	CDS:-:synonymous_variant c.36G>A p.Glu12Glu:F0U64_RS00065::LysR family transcriptional regulator
NZ_CP043820	15958	C	G	G	G	G	G	G	G	G	CDS:+:synonymous_variant c.135C>G p.Val45Val:F0U64_RS00070::amino acid ABC transporter substrate-binding protein
NZ_CP043820	16231	T	C	C	C	C	C	C	C	C	CDS:+:synonymous_variant c.408T>C p.Asp136Asp:F0U64_RS00070::amino acid ABC transporter substrate-binding protein
NZ_CP043820	16953	A	G	G	G	G	G	G	G	G	CDS:+:synonymous_variant c.117A>G p.Ala39Ala:F0U64_RS00075::amino acid ABC transporter permease
NZ_CP043820	16962	T	C	C	C	C	C	C	C	C	CDS:+:synonymous_variant c.126T>C p.Phe42Phe:F0U64_RS00075::amino acid ABC transporter permease
NZ_CP043820	17026	A	G	G	G	G	G	G	G	G	CDS:+:missense_variant c.190A>G p.Ile64Val:F0U64_RS00075::amino acid ABC transporter permease
NZ_CP043820	17091	T	C	C	C	C	C	C	C	C	CDS:+:synonymous_variant c.255T>C p.Tyr85Tyr:F0U64_RS00075::amino acid ABC transporter permease
NZ_CP043820	17110	T	C	C	C	C	C	C	C	C	CDS:+:synonymous_variant c.274T>C p.Leu92Leu:F0U64_RS00075::amino acid ABC transporter permease
NZ_CP043820	17118	C	T	T	T	T	T	T	T	T	CDS:+:synonymous_variant c.282C>T p.His94His:F0U64_RS00075::amino acid ABC transporter permease
NZ_CP043820	17127	C	G	G	G	G	G	G	G	G	CDS:+:synonymous_variant c.291C>G p.Gly97Gly:F0U64_RS00075::amino acid ABC transporter permease
NZ_CP043820	17133	G	C	C	C	C	C	C	C	C	CDS:+:synonymous_variant c.297G>C p.Ala99Ala:F0U64_RS00075::amino acid ABC transporter permease
NZ_CP043820	17160	C	G	G	G	G	G	G	G	G	CDS:+:synonymous_variant c.324C>G p.Gly108Gly:F0U64_RS00075::amino acid ABC transporter permease
NZ_CP043820	17196	T	C	C	C	C	C	C	C	C	CDS:+:synonymous_variant c.360_363delTGGCinsCGGT p.122:F0U64_RS00075::amino acid ABC transporter permease
NZ_CP043820	17199	C	T	T	T	T	T	T	T	T
NZ_CP043820	17208	G	C	C	C	C	C	C	C	C	CDS:+:synonymous_variant c.372G>C p.Arg124Arg:F0U64_RS00075::amino acid ABC transporter permease
NZ_CP043820	17221	C	T	T	T	T	T	T	T	T	CDS:+:synonymous_variant c.385C>T p.Leu129Leu:F0U64_RS00075::amino acid ABC transporter permease
NZ_CP043820	17229	C	G	G	G	G	G	G	G	G	CDS:+:synonymous_variant c.393C>G p.Ala131Ala:F0U64_RS00075::amino acid ABC transporter permease
NZ_CP043820	17280	C	G	G	G	G	G	G	G	G	CDS:+:synonymous_variant c.444C>G p.Gly148Gly:F0U64_RS00075::amino acid ABC transporter permease
NZ_CP043820	17331	A	C	C	C	C	C	C	C	C	CDS:+:synonymous_variant c.495_498delAATCinsCATT p.167:F0U64_RS00075::amino acid ABC transporter permease
NZ_CP043820	17334	C	T	T	T	T	T	T	T	T
NZ_CP043820	17352	C	T	T	T	T	T	T	T	T	CDS:+:synonymous_variant c.516C>T p.Thr172Thr:F0U64_RS00075::amino acid ABC transporter permease
NZ_CP043820	17358	A	G	G	G	G	G	G	G	G	CDS:+:synonymous_variant c.522A>G p.Glu174Glu:F0U64_RS00075::amino acid ABC transporter permease
NZ_CP043820	17421	C	G	G	G	G	G	G	G	G	CDS:+:synonymous_variant c.585C>G p.Gly195Gly:F0U64_RS00075::amino acid ABC transporter permease
NZ_CP043820	17463	G	A	A	A	A	A	A	A	A	CDS:+:missense_variant c.627_636delGGCGTTTTCGinsAGCCTTCACC p.Ser212Thr:F0U64_RS00075::amino acid ABC transporter permease
NZ_CP043820	17466	G	C	C	C	C	C	C	C	C
NZ_CP043820	17469	T	C	C	C	C	C	C	C	C
NZ_CP043820	17470	T	A	A	A	A	A	A	A	A
NZ_CP043820	17472	G	C	C	C	C	C	C	C	C
NZ_CP043820	17514	C	G	G	G	G	G	G	G	G	CDS:+:synonymous_variant c.678C>G p.Val226Val:F0U64_RS00075::amino acid ABC transporter permease
NZ_CP043820	17550	T	C	C	C	C	C	C	C	C	CDS:+:synonymous_variant c.714T>C p.Val238Val:F0U64_RS00075::amino acid ABC transporter permease
NZ_CP043820	17572	A	G	G	G	G	G	G	G	G	CDS:+:missense_variant c.736_740delACCAAinsGCCAG p.ThrLys246AlaArg:F0U64_RS00075::amino acid ABC transporter permease
NZ_CP043820	17576	A	G	G	G	G	G	G	G	G
NZ_CP043820	17583	A	G	G	G	G	G	G	G	G	CDS:+:synonymous_variant c.747A>G p.Gly249Gly:F0U64_RS00075::amino acid ABC transporter permease
NZ_CP043820	17593	C	T	T	T	T	T	T	T	T
NZ_CP043820	17596	C	A	A	A	A	A	A	A	A
NZ_CP043820	18021	C	T	T	T	T	T	T	T	T	CDS:+:stop_gained c.424C>T p.Gln142*:F0U64_RS00080::ABC transporter permease subunit
NZ_CP043820	18053	A	C	C	C	C	C	C	C	C	CDS:+:synonymous_variant c.456_459delAATTinsCATC p.154:F0U64_RS00080::ABC transporter permease subunit
NZ_CP043820	18056	T	C	C	C	C	C	C	C	C
NZ_CP043820	18110	C	T	T	T	T	T	T	T	T	CDS:+:synonymous_variant c.513C>T p.Thr171Thr:F0U64_RS00080::ABC transporter permease subunit
NZ_CP043820	18122	T	C	C	C	C	C	C	C	C	CDS:+:synonymous_variant c.525T>C p.Tyr175Tyr:F0U64_RS00080::ABC transporter permease subunit
NZ_CP043820	18155	C	G	G	G	G	G	G	G	G	CDS:+:missense_variant c.558_559delCGinsGT p.Ala187Ser:F0U64_RS00080::ABC transporter permease subunit
NZ_CP043820	18156	G	T	T	T	T	T	T	T	T
NZ_CP043820	18176	T	C	C	C	C	C	C	C	C	CDS:+:synonymous_variant c.579T>C p.Asp193Asp:F0U64_RS00080::ABC transporter permease subunit
NZ_CP043820	18365	A	G	G	G	G	G	G	G	G	CDS:+:synonymous_variant c.27A>G p.Lys9Lys:F0U64_RS00085::amino acid ABC transporter ATP-binding protein
NZ_CP043820	18377	T	C	C	C	C	C	C	C	C	CDS:+:synonymous_variant c.39T>C p.Asp13Asp:F0U64_RS00085::amino acid ABC transporter ATP-binding protein
NZ_CP043820	18386	A	G	G	G	G	G	G	G	G	CDS:+:synonymous_variant c.48A>G p.Val16Val:F0U64_RS00085::amino acid ABC transporter ATP-binding protein
NZ_CP043820	18653	A	G	G	G	G	G	G	G	G	CDS:+:synonymous_variant c.315A>G p.Val105Val:F0U64_RS00085::amino acid ABC transporter ATP-binding protein
NZ_CP043820	18695	G	A	A	A	A	A	A	A	A	CDS:+:synonymous_variant c.357G>A p.Ala119Ala:F0U64_RS00085::amino acid ABC transporter ATP-binding protein
NZ_CP043820	18929	G	A	A	A	A	A	A	A	A	CDS:+:synonymous_variant c.591G>A p.Gly197Gly:F0U64_RS00085::amino acid ABC transporter ATP-binding protein
NZ_CP043820	18941	C	T	T	T	T	T	T	T	T	CDS:+:synonymous_variant c.603C>T p.Arg201Arg:F0U64_RS00085::amino acid ABC transporter ATP-binding protein
NZ_CP043820	19105	T	C	C	C	C	C	C	C	C	CDS:+:synonymous_variant c.27T>C p.Ser9Ser:F0U64_RS00090::aminotransferase class I/II-fold pyridoxal phosphate-dependent enzyme
NZ_CP043820	19155	C	T	T	T	T	T	T	T	T	CDS:+:missense_variant c.77C>T p.Ala26Val:F0U64_RS00090::aminotransferase class I/II-fold pyridoxal phosphate-dependent enzyme
NZ_CP043820	19246	G	C	C	C	C	C	C	C	C	CDS:+:synonymous_variant c.168G>C p.Ala56Ala:F0U64_RS00090::aminotransferase class I/II-fold pyridoxal phosphate-dependent enzyme
NZ_CP043820	19285	C	T	T	T	T	T	T	T	T	CDS:+:synonymous_variant c.207C>T p.Ser69Ser:F0U64_RS00090::aminotransferase class I/II-fold pyridoxal phosphate-dependent enzyme
NZ_CP043820	19351	G	A	A	A	A	A	A	A	A	CDS:+:synonymous_variant c.273_276delGTCCinsATCG p.93:F0U64_RS00090::aminotransferase class I/II-fold pyridoxal phosphate-dependent enzyme
NZ_CP043820	19354	C	G	G	G	G	G	G	G	G
NZ_CP043820	19393	C	T	T	T	T	T	T	T	T	CDS:+:synonymous_variant c.315C>T p.Thr105Thr:F0U64_RS00090::aminotransferase class I/II-fold pyridoxal phosphate-dependent enzyme
NZ_CP043820	19432	C	T	T	T	T	T	T	T	T	CDS:+:synonymous_variant c.354C>T p.Asp118Asp:F0U64_RS00090::aminotransferase class I/II-fold pyridoxal phosphate-dependent enzyme
NZ_CP043820	19531	C	T	T	T	T	T	T	T	T	CDS:+:synonymous_variant c.453C>T p.Ala151Ala:F0U64_RS00090::aminotransferase class I/II-fold pyridoxal phosphate-dependent enzyme
NZ_CP043820	19612	C	T	T	T	T	T	T	T	T	CDS:+:synonymous_variant c.534C>T p.Asp178Asp:F0U64_RS00090::aminotransferase class I/II-fold pyridoxal phosphate-dependent enzyme
NZ_CP043820	19621	T	C	C	C	C	C	C	C	C	CDS:+:synonymous_variant c.543T>C p.Arg181Arg:F0U64_RS00090::aminotransferase class I/II-fold pyridoxal phosphate-dependent enzyme
NZ_CP043820	19636	C	G	G	G	G	G	G	G	G	CDS:+:synonymous_variant c.558_561delCGTCinsGGTG p.188:F0U64_RS00090::aminotransferase class I/II-fold pyridoxal phosphate-dependent enzyme
NZ_CP043820	19639	C	G	G	G	G	G	G	G	G
NZ_CP043820	19656	C	T	T	T	T	T	T	T	T	CDS:+:missense_variant c.578C>T p.Pro193Leu:F0U64_RS00090::aminotransferase class I/II-fold pyridoxal phosphate-dependent enzyme
NZ_CP043820	19675	C	T	T	T	T	T	T	T	T	CDS:+:synonymous_variant c.597C>T p.His199His:F0U64_RS00090::aminotransferase class I/II-fold pyridoxal phosphate-dependent enzyme
NZ_CP043820	19696	C	T	T	T	T	T	T	T	T	CDS:+:synonymous_variant c.618C>T p.Cys206Cys:F0U64_RS00090::aminotransferase class I/II-fold pyridoxal phosphate-dependent enzyme
NZ_CP043820	19738	T	C	C	C	C	C	C	C	C	CDS:+:synonymous_variant c.660T>C p.Thr220Thr:F0U64_RS00090::aminotransferase class I/II-fold pyridoxal phosphate-dependent enzyme
NZ_CP043820	19792	C	T	T	T	T	T	T	T	T	CDS:+:synonymous_variant c.714C>T p.Gly238Gly:F0U64_RS00090::aminotransferase class I/II-fold pyridoxal phosphate-dependent enzyme
NZ_CP043820	20348	G	A	A	A	A	A	A	A	A	CDS:+:synonymous_variant c.171G>A p.Arg57Arg:F0U64_RS00095::EamA family transporter
NZ_CP043820	20550	C	T	T	T	T	T	T	T	T	CDS:+:synonymous_variant c.373C>T p.Leu125Leu:F0U64_RS00095::EamA family transporter
NZ_CP043820	20879	G	C	C	C	C	C	C	C	C	CDS:+:synonymous_variant c.702G>C p.Ala234Ala:F0U64_RS00095::EamA family transporter
NZ_CP043820	20901	T	C	C	C	C	C	C	C	C	CDS:+:synonymous_variant c.724T>C p.Leu242Leu:F0U64_RS00095::EamA family transporter
NZ_CP043820	21123	T	C	C	C	C	C	C	C	C
NZ_CP043820	21286	G	A	A	A	A	A	A	A	A	CDS:-:synonymous_variant c.177C>T p.Asp59Asp:F0U64_RS00100::acylphosphatase
NZ_CP043820	21674	C	A	A	A	A	A	A	A	A	CDS:+:missense_variant c.51C>A p.Asp17Glu:F0U64_RS00105::phytanoyl-CoA dioxygenase family protein
NZ_CP043820	21707	G	A	A	A	A	A	A	A	A	CDS:+:synonymous_variant c.84G>A p.Pro28Pro:F0U64_RS00105::phytanoyl-CoA dioxygenase family protein
NZ_CP043820	21800	T	C	C	C	C	C	C	C	C	CDS:+:synonymous_variant c.177T>C p.Ser59Ser:F0U64_RS00105::phytanoyl-CoA dioxygenase family protein
NZ_CP043820	21915	C	T	T	T	T	T	T	T	T	CDS:+:synonymous_variant c.292C>T p.Leu98Leu:F0U64_RS00105::phytanoyl-CoA dioxygenase family protein
NZ_CP043820	21969	T	C	C	C	C	C	C	C	C	CDS:+:synonymous_variant c.346T>C p.Leu116Leu:F0U64_RS00105::phytanoyl-CoA dioxygenase family protein
NZ_CP043820	21977	A	G	G	G	G	G	G	G	G	CDS:+:synonymous_variant c.354A>G p.Gly118Gly:F0U64_RS00105::phytanoyl-CoA dioxygenase family protein
NZ_CP043820	22022	C	T	T	T	T	T	T	T	T	CDS:+:synonymous_variant c.399C>T p.Asp133Asp:F0U64_RS00105::phytanoyl-CoA dioxygenase family protein
NZ_CP043820	22130	C	T	T	T	T	T	T	T	T	CDS:+:synonymous_variant c.507_510delCCGCinsTCGG p.171:F0U64_RS00105::phytanoyl-CoA dioxygenase family protein
NZ_CP043820	22133	C	G	G	G	G	G	G	G	G
NZ_CP043820	22139	A	C	C	C	C	C	C	C	C	CDS:+:synonymous_variant c.516A>C p.Pro172Pro:F0U64_RS00105::phytanoyl-CoA dioxygenase family protein
NZ_CP043820	22203	C	G	G	G	G	G	G	G	G	CDS:+:missense_variant c.580C>G p.Pro194Ala:F0U64_RS00105::phytanoyl-CoA dioxygenase family protein
NZ_CP043820	22265	C	A	A	A	A	A	A	A	A	CDS:+:synonymous_variant c.642C>A p.Gly214Gly:F0U64_RS00105::phytanoyl-CoA dioxygenase family protein
NZ_CP043820	22403	C	T	T	T	T	T	T	T	T	CDS:+:synonymous_variant c.780C>T p.His260His:F0U64_RS00105::phytanoyl-CoA dioxygenase family protein
NZ_CP043820	22491	A	C	C	C	C	C	C	C	C	CDS:+:synonymous_variant c.868A>C p.Arg290Arg:F0U64_RS00105::phytanoyl-CoA dioxygenase family protein
NZ_CP043820	22499	A	C	C	C	C	C	C	C	C	CDS:+:synonymous_variant c.876A>C p.Val292Val:F0U64_RS00105::phytanoyl-CoA dioxygenase family protein
NZ_CP043820	22528	T	C	C	C	C	C	C	C	C
NZ_CP043820	22629	T	C	C	C	C	C	C	C	C
NZ_CP043820	22632	C	G	G	G	G	G	G	G	G
NZ_CP043820	22644	A	G	G	G	G	G	G	G	G
NZ_CP043820	22719	C	G	G	G	G	G	G	G	G
NZ_CP043820	22933	A	G	G	G	G	G	G	G	G	CDS:+:synonymous_variant c.204A>G p.Thr68Thr:F0U64_RS00110::alpha-hydroxy-acid oxidizing protein
NZ_CP043820	22999	T	C	C	C	C	C	C	C	C	CDS:+:synonymous_variant c.270T>C p.His90His:F0U64_RS00110::alpha-hydroxy-acid oxidizing protein
NZ_CP043820	23038	T	C	C	C	C	C	C	C	C	CDS:+:synonymous_variant c.309T>C p.Asp103Asp:F0U64_RS00110::alpha-hydroxy-acid oxidizing protein
NZ_CP043820	23146	T	C	C	C	C	C	C	C	C	CDS:+:synonymous_variant c.417_420delTGAGinsCGAA p.141:F0U64_RS00110::alpha-hydroxy-acid oxidizing protein
NZ_CP043820	23149	G	A	A	A	A	A	A	A	A
NZ_CP043820	23185	C	T	T	T	T	T	T	T	T	CDS:+:synonymous_variant c.456C>T p.Ala152Ala:F0U64_RS00110::alpha-hydroxy-acid oxidizing protein
NZ_CP043820	23197	G	A	A	A	A	A	A	A	A	CDS:+:synonymous_variant c.468G>A p.Ala156Ala:F0U64_RS00110::alpha-hydroxy-acid oxidizing protein
NZ_CP043820	23230	T	G	G	G	G	G	G	G	G	CDS:+:synonymous_variant c.501T>G p.Gly167Gly:F0U64_RS00110::alpha-hydroxy-acid oxidizing protein
NZ_CP043820	23290	T	C	C	C	C	C	C	C	C	CDS:+:synonymous_variant c.561_564delTCTCinsCCTG p.189:F0U64_RS00110::alpha-hydroxy-acid oxidizing protein
NZ_CP043820	23293	C	G	G	G	G	G	G	G	G
NZ_CP043820	23353	C	T	T	T	T	T	T	T	T	CDS:+:synonymous_variant c.624C>T p.Thr208Thr:F0U64_RS00110::alpha-hydroxy-acid oxidizing protein
NZ_CP043820	23419	C	G	G	G	G	G	G	G	G	CDS:+:synonymous_variant c.690C>G p.Ala230Ala:F0U64_RS00110::alpha-hydroxy-acid oxidizing protein
NZ_CP043820	23473	C	T	T	T	T	T	T	T	T	CDS:+:synonymous_variant c.744C>T p.Arg248Arg:F0U64_RS00110::alpha-hydroxy-acid oxidizing protein
NZ_CP043820	23964	A	G	G	G	G	G	G	G	G
NZ_CP043820	23966	T	G	G	G	G	G	G	G	G
NZ_CP043820	23967	C	G	G	G	G	G	G	G	G
NZ_CP043820	23970	T	G	G	G	G	G	G	G	G
NZ_CP043820	23990	C	G	G	G	G	G	G	G	G
NZ_CP043820	25193	T	A	A	A	A	A	A	A	A
NZ_CP043820	25234	G	A	A	A	A	A	A	A	A
NZ_CP043820	25555	T	C	C	C	C	C	C	C	C	CDS:+:missense_variant c.169T>C p.Cys57Arg:F0U64_RS00120::ABC transporter ATP-binding protein
NZ_CP043820	25764	T	C	C	C	C	C	C	C	C	CDS:+:synonymous_variant c.378T>C p.His126His:F0U64_RS00120::ABC transporter ATP-binding protein
NZ_CP043820	26151	C	T	T	T	T	T	T	T	T	CDS:+:synonymous_variant c.765C>T p.Thr255Thr:F0U64_RS00120::ABC transporter ATP-binding protein
NZ_CP043820	26444	T	C	C	C	C	C	C	C	C	CDS:+:missense_variant c.1058T>C p.Val353Ala:F0U64_RS00120::ABC transporter ATP-binding protein
NZ_CP043820	26659	T	C	C	C	C	C	C	C	C	CDS:+:synonymous_variant c.201T>C p.Tyr67Tyr:F0U64_RS00125::ABC transporter permease
NZ_CP043820	26797	T	C	C	C	C	C	C	C	C	CDS:+:missense_variant c.339_343delTTCGGinsCTCGA p.Val115Ile:F0U64_RS00125::ABC transporter permease
NZ_CP043820	26801	G	A	A	A	A	A	A	A	A
NZ_CP043820	27082	C	T	T	T	T	T	T	T	T	CDS:+:synonymous_variant c.624C>T p.Arg208Arg:F0U64_RS00125::ABC transporter permease
NZ_CP043820	27160	G	C	C	C	C	C	C	C	C	CDS:+:synonymous_variant c.702G>C p.Ala234Ala:F0U64_RS00125::ABC transporter permease
NZ_CP043820	27244	A	G	G	G	G	G	G	G	G	CDS:+:synonymous_variant c.786A>G p.Pro262Pro:F0U64_RS00125::ABC transporter permease
NZ_CP043820	27265	T	C	C	C	C	C	C	C	C	CDS:+:synonymous_variant c.807T>C p.Ile269Ile:F0U64_RS00125::ABC transporter permease
NZ_CP043820	27271	A	G	G	G	G	G	G	G	G	CDS:+:synonymous_variant c.813A>G p.Leu271Leu:F0U64_RS00125::ABC transporter permease
NZ_CP043820	27442	C	T	T	T	T	T	T	T	T	CDS:+:synonymous_variant c.81C>T p.Cys27Cys:F0U64_RS00130::ABC transporter permease
NZ_CP043820	27457	C	G	G	G	G	G	G	G	G	CDS:+:synonymous_variant c.96C>G p.Thr32Thr:F0U64_RS00130::ABC transporter permease
NZ_CP043820	27493	T	C	C	C	C	C	C	C	C	CDS:+:synonymous_variant c.132T>C p.Phe44Phe:F0U64_RS00130::ABC transporter permease
NZ_CP043820	27532	T	C	C	C	C	C	C	C	C	CDS:+:synonymous_variant c.171T>C p.Asn57Asn:F0U64_RS00130::ABC transporter permease
NZ_CP043820	27557	C	T	T	T	T	T	T	T	T	CDS:+:synonymous_variant c.196C>T p.Leu66Leu:F0U64_RS00130::ABC transporter permease
NZ_CP043820	27602	T	G	G	G	G	G	G	G	G	CDS:+:missense_variant c.241T>G p.Leu81Val:F0U64_RS00130::ABC transporter permease
NZ_CP043820	27622	T	C	C	C	C	C	C	C	C	CDS:+:synonymous_variant c.261T>C p.Ile87Ile:F0U64_RS00130::ABC transporter permease
NZ_CP043820	27667	T	C	C	C	C	C	C	C	C	CDS:+:synonymous_variant c.306T>C p.Phe102Phe:F0U64_RS00130::ABC transporter permease
NZ_CP043820	27731	A	C	C	C	C	C	C	C	C	CDS:+:missense_variant c.370A>C p.Met124Leu:F0U64_RS00130::ABC transporter permease
NZ_CP043820	27880	G	C	C	C	C	C	C	C	C	CDS:+:synonymous_variant c.519G>C p.Thr173Thr:F0U64_RS00130::ABC transporter permease
NZ_CP043820	27886	T	C	C	C	C	C	C	C	C	CDS:+:synonymous_variant c.525T>C p.Phe175Phe:F0U64_RS00130::ABC transporter permease
NZ_CP043820	27904	A	G	G	G	G	G	G	G	G	CDS:+:synonymous_variant c.543A>G p.Pro181Pro:F0U64_RS00130::ABC transporter permease
NZ_CP043820	27916	G	A	A	A	A	A	A	A	A	CDS:+:synonymous_variant c.555G>A p.Pro185Pro:F0U64_RS00130::ABC transporter permease
NZ_CP043820	27965	T	C	C	C	C	C	C	C	C	CDS:+:synonymous_variant c.604T>C p.Leu202Leu:F0U64_RS00130::ABC transporter permease
NZ_CP043820	28048	T	C	C	C	C	C	C	C	C	CDS:+:synonymous_variant c.687T>C p.Asp229Asp:F0U64_RS00130::ABC transporter permease
NZ_CP043820	28095	T	C	C	C	C	C	C	C	C	CDS:+:missense_variant c.734T>C p.Val245Ala:F0U64_RS00130::ABC transporter permease
NZ_CP043820	28117	C	T	T	T	T	T	T	T	T	CDS:+:synonymous_variant c.756C>T p.Arg252Arg:F0U64_RS00130::ABC transporter permease
NZ_CP043820	28316	A	G	G	G	G	G	G	G	G	CDS:+:synonymous_variant c.123A>G p.Glu41Glu:F0U64_RS00135::(2Fe-2S)-binding protein
NZ_CP043820	28326	G	C	C	C	C	C	C	C	C	CDS:+:missense_variant c.133G>C p.Val45Leu:F0U64_RS00135::(2Fe-2S)-binding protein
NZ_CP043820	28343	C	T	T	T	T	T	T	T	T	CDS:+:synonymous_variant c.150C>T p.Gly50Gly:F0U64_RS00135::(2Fe-2S)-binding protein
NZ_CP043820	28406	T	C	C	C	C	C	C	C	C	CDS:+:synonymous_variant c.213T>C p.Asp71Asp:F0U64_RS00135::(2Fe-2S)-binding protein
NZ_CP043820	28482	C	T	T	T	T	T	T	T	T	CDS:+:missense_variant c.289C>T p.His97Tyr:F0U64_RS00135::(2Fe-2S)-binding protein
NZ_CP043820	28645	C	G	G	G	G	G	G	G	G	CDS:+:synonymous_variant c.126C>G p.Arg42Arg:F0U64_RS00140::NAD(P)/FAD-dependent oxidoreductase
NZ_CP043820	28663	C	T	T	T	T	T	T	T	T	CDS:+:synonymous_variant c.144C>T p.Phe48Phe:F0U64_RS00140::NAD(P)/FAD-dependent oxidoreductase
NZ_CP043820	28669	G	C	C	C	C	C	C	C	C	CDS:+:missense_variant c.150_151delGCinsCT p.Pro51Ser:F0U64_RS00140::NAD(P)/FAD-dependent oxidoreductase
NZ_CP043820	28670	C	T	T	T	T	T	T	T	T
NZ_CP043820	28679	G	T	T	T	T	T	T	T	T	CDS:+:missense_variant c.160_163delGCGTinsTCGC p.Ala54Ser:F0U64_RS00140::NAD(P)/FAD-dependent oxidoreductase
NZ_CP043820	28682	T	C	C	C	C	C	C	C	C
NZ_CP043820	28687	C	T	T	T	T	T	T	T	T	CDS:+:synonymous_variant c.168C>T p.Tyr56Tyr:F0U64_RS00140::NAD(P)/FAD-dependent oxidoreductase
NZ_CP043820	28699	T	C	C	C	C	C	C	C	C	CDS:+:synonymous_variant c.180T>C p.His60His:F0U64_RS00140::NAD(P)/FAD-dependent oxidoreductase
NZ_CP043820	28711	C	T	T	T	T	T	T	T	T	CDS:+:synonymous_variant c.192C>T p.Asp64Asp:F0U64_RS00140::NAD(P)/FAD-dependent oxidoreductase
NZ_CP043820	28747	G	A	A	A	A	A	A	A	A	CDS:+:synonymous_variant c.228G>A p.Gln76Gln:F0U64_RS00140::NAD(P)/FAD-dependent oxidoreductase
NZ_CP043820	28753	C	T	T	T	T	T	T	T	T	CDS:+:synonymous_variant c.234_240delCTATCGCinsTTACCGG p.81:F0U64_RS00140::NAD(P)/FAD-dependent oxidoreductase
NZ_CP043820	28756	T	C	C	C	C	C	C	C	C
NZ_CP043820	28759	C	G	G	G	G	G	G	G	G
NZ_CP043820	28786	G	A	A	A	A	A	A	A	A	CDS:+:synonymous_variant c.267G>A p.Glu89Glu:F0U64_RS00140::NAD(P)/FAD-dependent oxidoreductase
NZ_CP043820	28798	G	C	C	C	C	C	C	C	C	CDS:+:synonymous_variant c.279_282delGGACinsCGAT p.95:F0U64_RS00140::NAD(P)/FAD-dependent oxidoreductase
NZ_CP043820	28801	C	T	T	T	T	T	T	T	T
NZ_CP043820	28824	A	C	C	C	C	C	C	C	C	CDS:+:missense_variant c.305A>C p.Glu102Ala:F0U64_RS00140::NAD(P)/FAD-dependent oxidoreductase
NZ_CP043820	28843	C	T	T	T	T	T	T	T	T	CDS:+:synonymous_variant c.324C>T p.His108His:F0U64_RS00140::NAD(P)/FAD-dependent oxidoreductase
NZ_CP043820	28882	T	G	G	G	G	G	G	G	G	CDS:+:synonymous_variant c.363T>G p.Pro121Pro:F0U64_RS00140::NAD(P)/FAD-dependent oxidoreductase
NZ_CP043820	28921	T	C	C	C	C	C	C	C	C	CDS:+:synonymous_variant c.402T>C p.Gly134Gly:F0U64_RS00140::NAD(P)/FAD-dependent oxidoreductase
NZ_CP043820	28951	T	C	C	C	C	C	C	C	C	CDS:+:synonymous_variant c.432T>C p.Gly144Gly:F0U64_RS00140::NAD(P)/FAD-dependent oxidoreductase
NZ_CP043820	28969	G	C	C	C	C	C	C	C	C	CDS:+:synonymous_variant c.450G>C p.Arg150Arg:F0U64_RS00140::NAD(P)/FAD-dependent oxidoreductase
NZ_CP043820	29014	C	T	T	T	T	T	T	T	T	CDS:+:synonymous_variant c.495C>T p.Tyr165Tyr:F0U64_RS00140::NAD(P)/FAD-dependent oxidoreductase
NZ_CP043820	29035	T	C	C	C	C	C	C	C	C	CDS:+:synonymous_variant c.516T>C p.Ala172Ala:F0U64_RS00140::NAD(P)/FAD-dependent oxidoreductase
NZ_CP043820	29044	G	C	C	C	C	C	C	C	C	CDS:+:synonymous_variant c.525G>C p.Val175Val:F0U64_RS00140::NAD(P)/FAD-dependent oxidoreductase
NZ_CP043820	29059	T	C	C	C	C	C	C	C	C	CDS:+:synonymous_variant c.540T>C p.Thr180Thr:F0U64_RS00140::NAD(P)/FAD-dependent oxidoreductase
NZ_CP043820	29072	A	G	G	G	G	G	G	G	G	CDS:+:missense_variant c.553A>G p.Asn185Asp:F0U64_RS00140::NAD(P)/FAD-dependent oxidoreductase
NZ_CP043820	29083	C	G	G	G	G	G	G	G	G	CDS:+:synonymous_variant c.564C>G p.Ala188Ala:F0U64_RS00140::NAD(P)/FAD-dependent oxidoreductase
NZ_CP043820	29099	C	T	T	T	T	T	T	T	T	CDS:+:synonymous_variant c.580C>T p.Leu194Leu:F0U64_RS00140::NAD(P)/FAD-dependent oxidoreductase
NZ_CP043820	29207	G	A	A	A	A	A	A	A	A	CDS:+:missense_variant c.688G>A p.Ala230Thr:F0U64_RS00140::NAD(P)/FAD-dependent oxidoreductase
NZ_CP043820	29245	C	G	G	G	G	G	G	G	G	CDS:+:synonymous_variant c.726C>G p.Arg242Arg:F0U64_RS00140::NAD(P)/FAD-dependent oxidoreductase
NZ_CP043820	29254	G	C	C	C	C	C	C	C	C	CDS:+:synonymous_variant c.735_738delGGTGinsCGTC p.247:F0U64_RS00140::NAD(P)/FAD-dependent oxidoreductase
NZ_CP043820	29257	G	C	C	C	C	C	C	C	C
NZ_CP043820	29281	C	T	T	T	T	T	T	T	T	CDS:+:synonymous_variant c.762C>T p.Gly254Gly:F0U64_RS00140::NAD(P)/FAD-dependent oxidoreductase
NZ_CP043820	29333	G	A	A	A	A	A	A	A	A	CDS:+:missense_variant c.814_828delGCCTTCCACGTCCGCinsATTTTCAACGCGCGT p.AlaPheHisVal272IlePheAsnAla:F0U64_RS00140::NAD(P)/FAD-dependent oxidoreductase
NZ_CP043820	29334	C	T	T	T	T	T	T	T	T
NZ_CP043820	29335	C	T	T	T	T	T	T	T	T
NZ_CP043820	29339	C	A	A	A	A	A	A	A	A
NZ_CP043820	29343	T	C	C	C	C	C	C	C	C
NZ_CP043820	29344	C	G	G	G	G	G	G	G	G
NZ_CP043820	29347	C	T	T	T	T	T	T	T	T
NZ_CP043820	29353	C	T	T	T	T	T	T	T	T	CDS:+:synonymous_variant c.834C>T p.Arg278Arg:F0U64_RS00140::NAD(P)/FAD-dependent oxidoreductase
NZ_CP043820	29362	A	G	G	G	G	G	G	G	G	CDS:+:synonymous_variant c.843A>G p.Thr281Thr:F0U64_RS00140::NAD(P)/FAD-dependent oxidoreductase
NZ_CP043820	29368	G	C	C	C	C	C	C	C	C	CDS:+:synonymous_variant c.849G>C p.Arg283Arg:F0U64_RS00140::NAD(P)/FAD-dependent oxidoreductase
NZ_CP043820	29374	T	C	C	C	C	C	C	C	C	CDS:+:synonymous_variant c.855T>C p.Asp285Asp:F0U64_RS00140::NAD(P)/FAD-dependent oxidoreductase
NZ_CP043820	29389	T	C	C	C	C	C	C	C	C	CDS:+:synonymous_variant c.870T>C p.Ser290Ser:F0U64_RS00140::NAD(P)/FAD-dependent oxidoreductase
NZ_CP043820	29407	T	C	C	C	C	C	C	C	C	CDS:+:synonymous_variant c.888T>C p.Tyr296Tyr:F0U64_RS00140::NAD(P)/FAD-dependent oxidoreductase
NZ_CP043820	29413	G	C	C	C	C	C	C	C	C	CDS:+:synonymous_variant c.894G>C p.Ala298Ala:F0U64_RS00140::NAD(P)/FAD-dependent oxidoreductase
NZ_CP043820	29419	T	C	C	C	C	C	C	C	C	CDS:+:synonymous_variant c.900T>C p.Asp300Asp:F0U64_RS00140::NAD(P)/FAD-dependent oxidoreductase
NZ_CP043820	29455	G	C	C	C	C	C	C	C	C	CDS:+:synonymous_variant c.936G>C p.Leu312Leu:F0U64_RS00140::NAD(P)/FAD-dependent oxidoreductase
NZ_CP043820	29560	T	C	C	C	C	C	C	C	C	CDS:+:synonymous_variant c.1041T>C p.Asn347Asn:F0U64_RS00140::NAD(P)/FAD-dependent oxidoreductase
NZ_CP043820	29575	T	C	C	C	C	C	C	C	C	CDS:+:synonymous_variant c.1056T>C p.Asp352Asp:F0U64_RS00140::NAD(P)/FAD-dependent oxidoreductase
NZ_CP043820	29581	G	C	C	C	C	C	C	C	C	CDS:+:synonymous_variant c.1062_1065delGGAGinsCGAA p.356:F0U64_RS00140::NAD(P)/FAD-dependent oxidoreductase
NZ_CP043820	29584	G	A	A	A	A	A	A	A	A
NZ_CP043820	29593	C	T	T	T	T	T	T	T	T	CDS:+:synonymous_variant c.1074C>T p.Phe358Phe:F0U64_RS00140::NAD(P)/FAD-dependent oxidoreductase
NZ_CP043820	29619	C	A	A	A	A	A	A	A	A	CDS:+:missense_variant c.1100C>A p.Ala367Asp:F0U64_RS00140::NAD(P)/FAD-dependent oxidoreductase
NZ_CP043820	29626	T	C	C	C	C	C	C	C	C	CDS:+:synonymous_variant c.1107T>C p.Ala369Ala:F0U64_RS00140::NAD(P)/FAD-dependent oxidoreductase
NZ_CP043820	29641	A	G	G	G	G	G	G	G	G	CDS:+:synonymous_variant c.1122A>G p.Val374Val:F0U64_RS00140::NAD(P)/FAD-dependent oxidoreductase
NZ_CP043820	29671	A	G	G	G	G	G	G	G	G	CDS:+:synonymous_variant c.1152_1153delACinsGT p.386:F0U64_RS00140::NAD(P)/FAD-dependent oxidoreductase
NZ_CP043820	29672	C	T	T	T	T	T	T	T	T
NZ_CP043820	29680	C	G	G	G	G	G	G	G	G	CDS:+:missense_variant c.1161_1165delCGTGAinsGGCGG p.ValIle388AlaVal:F0U64_RS00140::NAD(P)/FAD-dependent oxidoreductase
NZ_CP043820	29682	T	C	C	C	C	C	C	C	C
NZ_CP043820	29684	A	G	G	G	G	G	G	G	G
NZ_CP043820	29689	T	C	C	C	C	C	C	C	C	CDS:+:synonymous_variant c.1170T>C p.His390His:F0U64_RS00140::NAD(P)/FAD-dependent oxidoreductase
NZ_CP043820	29695	C	T	T	T	T	T	T	T	T	CDS:+:synonymous_variant c.1176C>T p.Thr392Thr:F0U64_RS00140::NAD(P)/FAD-dependent oxidoreductase
NZ_CP043820	29707	G	A	A	A	A	A	A	A	A	CDS:+:synonymous_variant c.1188G>A p.Glu396Glu:F0U64_RS00140::NAD(P)/FAD-dependent oxidoreductase
NZ_CP043820	29734	C	T	T	T	T	T	T	T	T	CDS:+:synonymous_variant c.1215C>T p.Arg405Arg:F0U64_RS00140::NAD(P)/FAD-dependent oxidoreductase
NZ_CP043820	29740	T	C	C	C	C	C	C	C	C	CDS:+:synonymous_variant c.1221T>C p.Gly407Gly:F0U64_RS00140::NAD(P)/FAD-dependent oxidoreductase
NZ_CP043820	29797	C	G	G	G	G	G	G	G	G	CDS:+:missense_variant c.1278C>G p.His426Gln:F0U64_RS00140::NAD(P)/FAD-dependent oxidoreductase
NZ_CP043820	29812	A	G	G	G	G	G	G	G	G	CDS:+:missense_variant c.1293_1295delACTinsGCC p.Leu432Pro:F0U64_RS00140::NAD(P)/FAD-dependent oxidoreductase
NZ_CP043820	29814	T	C	C	C	C	C	C	C	C
NZ_CP043820	29836	C	T	T	T	T	T	T	T	T	CDS:+:synonymous_variant c.1317C>T p.Arg439Arg:F0U64_RS00140::NAD(P)/FAD-dependent oxidoreductase
NZ_CP043820	29860	T	C	C	C	C	C	C	C	C	CDS:+:synonymous_variant c.1341_1344delTCCCinsCCCT p.449:F0U64_RS00140::NAD(P)/FAD-dependent oxidoreductase
NZ_CP043820	29863	C	T	T	T	T	T	T	T	T
NZ_CP043820	29884	T	C	C	C	C	C	C	C	C	CDS:+:synonymous_variant c.1365T>C p.Asp455Asp:F0U64_RS00140::NAD(P)/FAD-dependent oxidoreductase
NZ_CP043820	29898	A	C	C	C	C	C	C	C	C	CDS:+:missense_variant c.1379A>C p.Asp460Ala:F0U64_RS00140::NAD(P)/FAD-dependent oxidoreductase
NZ_CP043820	29937	C	T	T	T	T	T	T	T	T	CDS:+:synonymous_variant c.33C>T p.Ile11Ile:F0U64_RS00145::FAD-binding oxidoreductase
NZ_CP043820	29946	T	C	C	C	C	C	C	C	C	CDS:+:synonymous_variant c.42T>C p.Gly14Gly:F0U64_RS00145::FAD-binding oxidoreductase
NZ_CP043820	30063	T	C	C	C	C	C	C	C	C	CDS:+:synonymous_variant c.159T>C p.Arg53Arg:F0U64_RS00145::FAD-binding oxidoreductase
NZ_CP043820	30126	G	A	A	A	A	A	A	A	A	CDS:+:synonymous_variant c.222G>A p.Gln74Gln:F0U64_RS00145::FAD-binding oxidoreductase
NZ_CP043820	30181	C	T	T	T	T	T	T	T	T	CDS:+:synonymous_variant c.277C>T p.Leu93Leu:F0U64_RS00145::FAD-binding oxidoreductase
NZ_CP043820	30195	T	C	C	C	C	C	C	C	C	CDS:+:synonymous_variant c.291T>C p.Asp97Asp:F0U64_RS00145::FAD-binding oxidoreductase
NZ_CP043820	30275	C	T	T	T	T	T	T	T	T	CDS:+:missense_variant c.371C>T p.Ala124Val:F0U64_RS00145::FAD-binding oxidoreductase
NZ_CP043820	30298	C	T	T	T	T	T	T	T	T	CDS:+:synonymous_variant c.394C>T p.Leu132Leu:F0U64_RS00145::FAD-binding oxidoreductase
NZ_CP043820	30360	C	G	G	G	G	G	G	G	G	CDS:+:synonymous_variant c.456_459delCGTGinsGGTC p.154:F0U64_RS00145::FAD-binding oxidoreductase
NZ_CP043820	30363	G	C	C	C	C	C	C	C	C
NZ_CP043820	30378	C	G	G	G	G	G	G	G	G	CDS:+:synonymous_variant c.474C>G p.Gly158Gly:F0U64_RS00145::FAD-binding oxidoreductase
NZ_CP043820	30601	C	T	T	T	T	T	T	T	T	CDS:+:synonymous_variant c.697C>T p.Leu233Leu:F0U64_RS00145::FAD-binding oxidoreductase
NZ_CP043820	31211	G	A	A	A	A	A	A	A	A	CDS:+:synonymous_variant c.138G>A p.Glu46Glu:F0U64_RS00150::ABC transporter substrate-binding protein
NZ_CP043820	31280	G	C	C	C	C	C	C	C	C	CDS:+:synonymous_variant c.207G>C p.Pro69Pro:F0U64_RS00150::ABC transporter substrate-binding protein
NZ_CP043820	31388	A	C	C	C	C	C	C	C	C	CDS:+:synonymous_variant c.315A>C p.Gly105Gly:F0U64_RS00150::ABC transporter substrate-binding protein
NZ_CP043820	31397	A	G	G	G	G	G	G	G	G	CDS:+:synonymous_variant c.324A>G p.Glu108Glu:F0U64_RS00150::ABC transporter substrate-binding protein
NZ_CP043820	31427	G	T	T	T	T	T	T	T	T	CDS:+:missense_variant c.354G>T p.Glu118Asp:F0U64_RS00150::ABC transporter substrate-binding protein
NZ_CP043820	31466	G	C	C	C	C	C	C	C	C	CDS:+:synonymous_variant c.393G>C p.Ala131Ala:F0U64_RS00150::ABC transporter substrate-binding protein
NZ_CP043820	31520	G	C	C	C	C	C	C	C	C	CDS:+:missense_variant c.447_450delGAAAinsCAAG p.Glu149Asp:F0U64_RS00150::ABC transporter substrate-binding protein
NZ_CP043820	31523	A	G	G	G	G	G	G	G	G
NZ_CP043820	31532	C	G	G	G	G	G	G	G	G	CDS:+:missense_variant c.459_460delCAinsGC p.Thr154Pro:F0U64_RS00150::ABC transporter substrate-binding protein
NZ_CP043820	31533	A	C	C	C	C	C	C	C	C
NZ_CP043820	31658	T	C	C	C	C	C	C	C	C	CDS:+:synonymous_variant c.585T>C p.Asn195Asn:F0U64_RS00150::ABC transporter substrate-binding protein
NZ_CP043820	32122	A	G	G	G	G	G	G	G	G	CDS:+:missense_variant c.1049A>G p.Asn350Ser:F0U64_RS00150::ABC transporter substrate-binding protein
NZ_CP043820	32180	T	A	A	A	A	A	A	A	A
NZ_CP043820	32462	T	C	C	C	C	C	C	C	C	CDS:+:synonymous_variant c.231T>C p.Pro77Pro:F0U64_RS00155::glyoxylate/hydroxypyruvate reductase A
NZ_CP043820	32735	G	C	C	C	C	C	C	C	C	CDS:+:synonymous_variant c.504G>C p.Ala168Ala:F0U64_RS00155::glyoxylate/hydroxypyruvate reductase A
NZ_CP043820	32825	G	C	C	C	C	C	C	C	C	CDS:+:synonymous_variant c.594G>C p.Leu198Leu:F0U64_RS00155::glyoxylate/hydroxypyruvate reductase A
NZ_CP043820	32870	T	C	C	C	C	C	C	C	C	CDS:+:synonymous_variant c.639T>C p.Phe213Phe:F0U64_RS00155::glyoxylate/hydroxypyruvate reductase A
NZ_CP043820	32879	C	G	G	G	G	G	G	G	G	CDS:+:synonymous_variant c.648_651delCCCCinsGCCG p.218:F0U64_RS00155::glyoxylate/hydroxypyruvate reductase A
NZ_CP043820	32882	C	G	G	G	G	G	G	G	G
NZ_CP043820	32916	A	T	T	T	T	T	T	T	T	CDS:+:synonymous_variant c.685_687delAGCinsTCG p.230:F0U64_RS00155::glyoxylate/hydroxypyruvate reductase A
NZ_CP043820	32917	G	C	C	C	C	C	C	C	C
NZ_CP043820	32918	C	G	G	G	G	G	G	G	G
NZ_CP043820	32945	T	C	C	C	C	C	C	C	C	CDS:+:synonymous_variant c.714T>C p.Asp238Asp:F0U64_RS00155::glyoxylate/hydroxypyruvate reductase A
NZ_CP043820	32951	C	G	G	G	G	G	G	G	G	CDS:+:missense_variant c.720_729delCGACGACGGCinsGGACAGCGGT p.Asp242Ser:F0U64_RS00155::glyoxylate/hydroxypyruvate reductase A
NZ_CP043820	32955	G	A	A	A	A	A	A	A	A
NZ_CP043820	32956	A	G	G	G	G	G	G	G	G
NZ_CP043820	32960	C	T	T	T	T	T	T	T	T
NZ_CP043820	33737	A	G	G	G	G	G	G	G	G	CDS:-:synonymous_variant c.591T>C p.Cys197Cys:F0U64_RS00160::IS110 family transposase
NZ_CP043820	33787	C	T	T	T	T	T	T	T	T	CDS:-:missense_variant c.541G>A p.Glu181Lys:F0U64_RS00160::IS110 family transposase
NZ_CP043820	33925	A	T	T	T	T	T	T	T	T	CDS:-:missense_variant c.403T>A p.Ser135Thr:F0U64_RS00160::IS110 family transposase
NZ_CP043820	33967	G	A	A	A	A	A	A	A	A	CDS:-:missense_variant c.361C>T p.Pro121Ser:F0U64_RS00160::IS110 family transposase
NZ_CP043820	34156	T	C	C	C	C	C	C	C	C	CDS:-:missense_variant c.172A>G p.Ser58Gly:F0U64_RS00160::IS110 family transposase
NZ_CP043820	34309	A	C	C	C	C	C	C	C	C	CDS:-:missense_variant c.19T>G p.Phe7Val:F0U64_RS00160::IS110 family transposase
NZ_CP043820	34994	C	T	T	T	T	T	T	T	T	CDS:+:synonymous_variant c.264C>T p.Tyr88Tyr:F0U64_RS00165::AraC family transcriptional regulator
NZ_CP043820	35105	C	T	T	T	T	T	T	T	T	CDS:+:synonymous_variant c.375C>T p.Tyr125Tyr:F0U64_RS00165::AraC family transcriptional regulator
NZ_CP043820	35174	A	G	G	G	G	G	G	G	G	CDS:+:synonymous_variant c.444A>G p.Glu148Glu:F0U64_RS00165::AraC family transcriptional regulator
NZ_CP043820	35345	G	A	A	A	A	A	A	A	A	CDS:+:synonymous_variant c.615G>A p.Glu205Glu:F0U64_RS00165::AraC family transcriptional regulator
NZ_CP043820	35351	G	A	A	A	A	A	A	A	A	CDS:+:synonymous_variant c.621G>A p.Glu207Glu:F0U64_RS00165::AraC family transcriptional regulator
NZ_CP043820	35360	A	G	G	G	G	G	G	G	G	CDS:+:synonymous_variant c.630A>G p.Glu210Glu:F0U64_RS00165::AraC family transcriptional regulator
NZ_CP043820	35371	G	T	T	T	T	T	T	T	T	CDS:+:missense_variant c.641G>T p.Ser214Ile:F0U64_RS00165::AraC family transcriptional regulator
NZ_CP043820	35381	C	G	G	G	G	G	G	G	G	CDS:+:missense_variant c.651_652delCAinsGG p.Met218Val:F0U64_RS00165::AraC family transcriptional regulator
NZ_CP043820	35382	A	G	G	G	G	G	G	G	G
NZ_CP043820	35421	G	C	C	C	C	C	C	C	C	CDS:+:missense_variant c.691G>C p.Ala231Pro:F0U64_RS00165::AraC family transcriptional regulator
NZ_CP043820	35433	A	G	G	G	G	G	G	G	G	CDS:+:missense_variant c.703A>G p.Met235Val:F0U64_RS00165::AraC family transcriptional regulator
NZ_CP043820	35455	G	C	C	C	C	C	C	C	C	CDS:+:missense_variant c.725G>C p.Gly242Ala:F0U64_RS00165::AraC family transcriptional regulator
NZ_CP043820	35480	T	C	C	C	C	C	C	C	C	CDS:+:synonymous_variant c.750T>C p.Phe250Phe:F0U64_RS00165::AraC family transcriptional regulator
NZ_CP043820	35495	A	G	G	G	G	G	G	G	G	CDS:+:synonymous_variant c.765A>G p.Gln255Gln:F0U64_RS00165::AraC family transcriptional regulator
NZ_CP043820	35515	C	G	G	G	G	G	G	G	G	CDS:+:missense_variant c.785C>G p.Thr262Ser:F0U64_RS00165::AraC family transcriptional regulator
NZ_CP043820	35525	G	C	C	C	C	C	C	C	C	CDS:+:synonymous_variant c.795G>C p.Pro265Pro:F0U64_RS00165::AraC family transcriptional regulator
NZ_CP043820	35532	C	T	T	T	T	T	T	T	T	CDS:+:synonymous_variant c.802C>T p.Leu268Leu:F0U64_RS00165::AraC family transcriptional regulator
NZ_CP043820	35543	C	T	T	T	T	T	T	T	T	CDS:+:synonymous_variant c.813C>T p.Arg271Arg:F0U64_RS00165::AraC family transcriptional regulator
NZ_CP043820	40132	G	A	A	A	A	A	A	A	A	CDS:-:synonymous_variant c.831_834delTGACinsCGAT p.279:F0U64_RS00180::LysR family transcriptional regulator
NZ_CP043820	40135	A	G	G	G	G	G	G	G	G
NZ_CP043820	40168	G	C	C	C	C	C	C	C	C	CDS:-:synonymous_variant c.798C>G p.Thr266Thr:F0U64_RS00180::LysR family transcriptional regulator
NZ_CP043820	40244	G	A	A	A	A	A	A	A	A	CDS:-:missense_variant c.720_722delCGCinsGGT p.Ala241Val:F0U64_RS00180::LysR family transcriptional regulator
NZ_CP043820	40246	G	C	C	C	C	C	C	C	C
NZ_CP043820	40273	C	T	T	T	T	T	T	T	T	CDS:-:synonymous_variant c.693G>A p.Glu231Glu:F0U64_RS00180::LysR family transcriptional regulator
NZ_CP043820	40339	C	T	T	T	T	T	T	T	T	CDS:-:synonymous_variant c.627G>A p.Gly209Gly:F0U64_RS00180::LysR family transcriptional regulator
NZ_CP043820	40402	C	G	G	G	G	G	G	G	G	CDS:-:synonymous_variant c.561_564delTGGGinsCGGC p.189:F0U64_RS00180::LysR family transcriptional regulator
NZ_CP043820	40405	A	G	G	G	G	G	G	G	G
NZ_CP043820	40414	A	G	G	G	G	G	G	G	G	CDS:-:synonymous_variant c.552T>C p.Tyr184Tyr:F0U64_RS00180::LysR family transcriptional regulator
NZ_CP043820	40420	A	G	G	G	G	G	G	G	G	CDS:-:synonymous_variant c.546T>C p.Asp182Asp:F0U64_RS00180::LysR family transcriptional regulator
NZ_CP043820	40528	A	G	G	G	G	G	G	G	G	CDS:-:synonymous_variant c.438T>C p.Tyr146Tyr:F0U64_RS00180::LysR family transcriptional regulator
NZ_CP043820	40552	G	A	A	A	A	A	A	A	A	CDS:-:synonymous_variant c.414C>T p.Asn138Asn:F0U64_RS00180::LysR family transcriptional regulator
NZ_CP043820	40576	G	A	A	A	A	A	A	A	A	CDS:-:synonymous_variant c.390C>T p.His130His:F0U64_RS00180::LysR family transcriptional regulator
NZ_CP043820	40621	G	A	A	A	A	A	A	A	A	CDS:-:synonymous_variant c.345C>T p.Asp115Asp:F0U64_RS00180::LysR family transcriptional regulator
NZ_CP043820	40699	G	C	C	C	C	C	C	C	C	CDS:-:synonymous_variant c.267C>G p.Ala89Ala:F0U64_RS00180::LysR family transcriptional regulator
NZ_CP043820	40744	A	G	G	G	G	G	G	G	G	CDS:-:synonymous_variant c.222T>C p.Arg74Arg:F0U64_RS00180::LysR family transcriptional regulator
NZ_CP043820	40798	C	T	T	T	T	T	T	T	T	CDS:-:synonymous_variant c.168G>A p.Thr56Thr:F0U64_RS00180::LysR family transcriptional regulator
NZ_CP043820	40858	G	A	A	A	A	A	A	A	A	CDS:-:synonymous_variant c.108C>T p.Arg36Arg:F0U64_RS00180::LysR family transcriptional regulator
NZ_CP043820	40897	G	C	C	C	C	C	C	C	C	CDS:-:synonymous_variant c.66_69delACTCinsGTTG p.24:F0U64_RS00180::LysR family transcriptional regulator
NZ_CP043820	40899	G	A	A	A	A	A	A	A	A
NZ_CP043820	40900	T	C	C	C	C	C	C	C	C
NZ_CP043820	41082	A	G	G	G	G	G	G	G	G
NZ_CP043820	41099	C	T	T	T	T	T	T	T	T	CDS:+:missense_variant c.13C>T p.Pro5Ser:F0U64_RS00185::tripartite tricarboxylate transporter substrate binding protein
NZ_CP043820	41105	G	A	A	A	A	A	A	A	A	CDS:+:missense_variant c.19G>A p.Val7Ile:F0U64_RS00185::tripartite tricarboxylate transporter substrate binding protein
NZ_CP043820	41188	C	G	G	G	G	G	G	G	G	CDS:+:missense_variant c.102C>G p.Phe34Leu:F0U64_RS00185::tripartite tricarboxylate transporter substrate binding protein
NZ_CP043820	41197	G	C	C	C	C	C	C	C	C	CDS:+:synonymous_variant c.111G>C p.Ala37Ala:F0U64_RS00185::tripartite tricarboxylate transporter substrate binding protein
NZ_CP043820	41311	T	G	G	G	G	G	G	G	G	CDS:+:synonymous_variant c.225_228delTGAAinsGGAG p.77:F0U64_RS00185::tripartite tricarboxylate transporter substrate binding protein
NZ_CP043820	41314	A	G	G	G	G	G	G	G	G
NZ_CP043820	41368	C	G	G	G	G	G	G	G	G	CDS:+:synonymous_variant c.282C>G p.Ala94Ala:F0U64_RS00185::tripartite tricarboxylate transporter substrate binding protein
NZ_CP043820	41500	C	T	T	T	T	T	T	T	T	CDS:+:synonymous_variant c.414C>T p.Asp138Asp:F0U64_RS00185::tripartite tricarboxylate transporter substrate binding protein
NZ_CP043820	41521	T	C	C	C	C	C	C	C	C	CDS:+:synonymous_variant c.435T>C p.Val145Val:F0U64_RS00185::tripartite tricarboxylate transporter substrate binding protein
NZ_CP043820	41578	A	G	G	G	G	G	G	G	G	CDS:+:synonymous_variant c.492A>G p.Arg164Arg:F0U64_RS00185::tripartite tricarboxylate transporter substrate binding protein
NZ_CP043820	41665	A	G	G	G	G	G	G	G	G	CDS:+:synonymous_variant c.579A>G p.Glu193Glu:F0U64_RS00185::tripartite tricarboxylate transporter substrate binding protein
NZ_CP043820	41686	T	C	C	C	C	C	C	C	C	CDS:+:synonymous_variant c.600T>C p.Gly200Gly:F0U64_RS00185::tripartite tricarboxylate transporter substrate binding protein
NZ_CP043820	41746	C	T	T	T	T	T	T	T	T	CDS:+:synonymous_variant c.660C>T p.Gly220Gly:F0U64_RS00185::tripartite tricarboxylate transporter substrate binding protein
NZ_CP043820	41839	A	G	G	G	G	G	G	G	G	CDS:+:synonymous_variant c.753A>G p.Gln251Gln:F0U64_RS00185::tripartite tricarboxylate transporter substrate binding protein
NZ_CP043820	41861	G	C	C	C	C	C	C	C	C	CDS:+:missense_variant c.775G>C p.Val259Leu:F0U64_RS00185::tripartite tricarboxylate transporter substrate binding protein
NZ_CP043820	41874	T	C	C	C	C	C	C	C	C	CDS:+:missense_variant c.788T>C p.Val263Ala:F0U64_RS00185::tripartite tricarboxylate transporter substrate binding protein
NZ_CP043820	41887	C	T	T	T	T	T	T	T	T	CDS:+:synonymous_variant c.801C>T p.Tyr267Tyr:F0U64_RS00185::tripartite tricarboxylate transporter substrate binding protein
NZ_CP043820	41899	G	A	A	A	A	A	A	A	A	CDS:+:synonymous_variant c.813G>A p.Glu271Glu:F0U64_RS00185::tripartite tricarboxylate transporter substrate binding protein
NZ_CP043820	41935	G	A	A	A	A	A	A	A	A	CDS:+:synonymous_variant c.849G>A p.Lys283Lys:F0U64_RS00185::tripartite tricarboxylate transporter substrate binding protein
NZ_CP043820	41948	C	T	T	T	T	T	T	T	T	CDS:+:synonymous_variant c.862C>T p.Leu288Leu:F0U64_RS00185::tripartite tricarboxylate transporter substrate binding protein
NZ_CP043820	41958	A	G	G	G	G	G	G	G	G	CDS:+:missense_variant c.872A>G p.Lys291Arg:F0U64_RS00185::tripartite tricarboxylate transporter substrate binding protein
NZ_CP043820	41972	T	C	C	C	C	C	C	C	C	CDS:+:synonymous_variant c.886T>C p.Leu296Leu:F0U64_RS00185::tripartite tricarboxylate transporter substrate binding protein
NZ_CP043820	42005	G	A	A	A	A	A	A	A	A	CDS:+:missense_variant c.919G>A p.Ala307Thr:F0U64_RS00185::tripartite tricarboxylate transporter substrate binding protein
NZ_CP043820	42088	A	G	G	G	G	G	G	G	G	CDS:+:synonymous_variant c.1002A>G p.Lys334Lys:F0U64_RS00185::tripartite tricarboxylate transporter substrate binding protein
NZ_CP043820	42248	T	C	C	C	C	C	C	C	C	CDS:+:synonymous_variant c.78T>C p.His26His:F0U64_RS00190::hydantoinase/oxoprolinase family protein
NZ_CP043820	42317	G	C	C	C	C	C	C	C	C	CDS:+:missense_variant c.147_156delGGCCAGTCACinsCAAGGACCAT p.AlaSer50LysAsp:F0U64_RS00190::hydantoinase/oxoprolinase family protein
NZ_CP043820	42318	G	A	A	A	A	A	A	A	A
NZ_CP043820	42319	C	A	A	A	A	A	A	A	A
NZ_CP043820	42320	C	G	G	G	G	G	G	G	G
NZ_CP043820	42326	C	T	T	T	T	T	T	T	T
NZ_CP043820	42353	C	T	T	T	T	T	T	T	T	CDS:+:synonymous_variant c.183C>T p.His61His:F0U64_RS00190::hydantoinase/oxoprolinase family protein
NZ_CP043820	42800	C	G	G	G	G	G	G	G	G	CDS:+:synonymous_variant c.630_633delCGCTinsGGCG p.212:F0U64_RS00190::hydantoinase/oxoprolinase family protein
NZ_CP043820	42803	T	G	G	G	G	G	G	G	G
NZ_CP043820	43286	A	G	G	G	G	G	G	G	G	CDS:+:synonymous_variant c.1116_1117delACinsGT p.374:F0U64_RS00190::hydantoinase/oxoprolinase family protein
NZ_CP043820	43287	C	T	T	T	T	T	T	T	T
NZ_CP043820	43511	T	C	C	C	C	C	C	C	C	CDS:+:synonymous_variant c.1341T>C p.Tyr447Tyr:F0U64_RS00190::hydantoinase/oxoprolinase family protein
NZ_CP043820	43523	G	C	C	C	C	C	C	C	C	CDS:+:synonymous_variant c.1353G>C p.Gly451Gly:F0U64_RS00190::hydantoinase/oxoprolinase family protein
NZ_CP043820	43556	T	C	C	C	C	C	C	C	C	CDS:+:synonymous_variant c.1386T>C p.Cys462Cys:F0U64_RS00190::hydantoinase/oxoprolinase family protein
NZ_CP043820	43796	A	G	G	G	G	G	G	G	G	CDS:+:synonymous_variant c.1626A>G p.Glu542Glu:F0U64_RS00190::hydantoinase/oxoprolinase family protein
NZ_CP043820	43832	C	T	T	T	T	T	T	T	T	CDS:+:synonymous_variant c.1662C>T p.Asp554Asp:F0U64_RS00190::hydantoinase/oxoprolinase family protein
NZ_CP043820	43856	A	G	G	G	G	G	G	G	G	CDS:+:synonymous_variant c.1686A>G p.Glu562Glu:F0U64_RS00190::hydantoinase/oxoprolinase family protein
NZ_CP043820	43886	A	G	G	G	G	G	G	G	G	CDS:+:synonymous_variant c.1716A>G p.Glu572Glu:F0U64_RS00190::hydantoinase/oxoprolinase family protein
NZ_CP043820	43997	C	A	A	A	A	A	A	A	A	CDS:+:synonymous_variant c.1827C>A p.Gly609Gly:F0U64_RS00190::hydantoinase/oxoprolinase family protein
NZ_CP043820	44006	C	T	T	T	T	T	T	T	T	CDS:+:synonymous_variant c.1836C>T p.Asp612Asp:F0U64_RS00190::hydantoinase/oxoprolinase family protein
NZ_CP043820	44012	A	C	C	C	C	C	C	C	C	CDS:+:synonymous_variant c.1842A>C p.Ala614Ala:F0U64_RS00190::hydantoinase/oxoprolinase family protein
NZ_CP043820	44036	C	T	T	T	T	T	T	T	T	CDS:+:synonymous_variant c.1866C>T p.Tyr622Tyr:F0U64_RS00190::hydantoinase/oxoprolinase family protein
NZ_CP043820	44099	A	C	C	C	C	C	C	C	C	CDS:+:missense_variant c.1929_1935delAGTGCGCinsCACGCGG p.Val644Thr:F0U64_RS00190::hydantoinase/oxoprolinase family protein
NZ_CP043820	44100	G	A	A	A	A	A	A	A	A
NZ_CP043820	44101	T	C	C	C	C	C	C	C	C
NZ_CP043820	44105	C	G	G	G	G	G	G	G	G
NZ_CP043820	44159	C	G	G	G	G	G	G	G	G	CDS:+:synonymous_variant c.1989C>G p.Ala663Ala:F0U64_RS00190::hydantoinase/oxoprolinase family protein
NZ_CP043820	44183	C	G	G	G	G	G	G	G	G	CDS:+:synonymous_variant c.2013C>G p.Ala671Ala:F0U64_RS00190::hydantoinase/oxoprolinase family protein
NZ_CP043820	44236	C	G	G	G	G	G	G	G	G	CDS:+:missense_variant c.16C>G p.Gln6Glu:F0U64_RS00195::hydantoinase B/oxoprolinase family protein
NZ_CP043820	44307	A	G	G	G	G	G	G	G	G	CDS:+:synonymous_variant c.87A>G p.Leu29Leu:F0U64_RS00195::hydantoinase B/oxoprolinase family protein
NZ_CP043820	44484	T	C	C	C	C	C	C	C	C	CDS:+:synonymous_variant c.264T>C p.Arg88Arg:F0U64_RS00195::hydantoinase B/oxoprolinase family protein
NZ_CP043820	44508	T	C	C	C	C	C	C	C	C	CDS:+:synonymous_variant c.288T>C p.Arg96Arg:F0U64_RS00195::hydantoinase B/oxoprolinase family protein
NZ_CP043820	44517	C	T	T	T	T	T	T	T	T	CDS:+:synonymous_variant c.297C>T p.Asp99Asp:F0U64_RS00195::hydantoinase B/oxoprolinase family protein
NZ_CP043820	44583	G	A	A	A	A	A	A	A	A	CDS:+:synonymous_variant c.363_366delGCCAinsACCG p.123:F0U64_RS00195::hydantoinase B/oxoprolinase family protein
NZ_CP043820	44586	A	G	G	G	G	G	G	G	G
NZ_CP043820	44922	C	G	G	G	G	G	G	G	G	CDS:+:synonymous_variant c.702C>G p.Thr234Thr:F0U64_RS00195::hydantoinase B/oxoprolinase family protein
NZ_CP043820	44985	C	T	T	T	T	T	T	T	T	CDS:+:synonymous_variant c.765C>T p.Asp255Asp:F0U64_RS00195::hydantoinase B/oxoprolinase family protein
NZ_CP043820	45045	T	C	C	C	C	C	C	C	C	CDS:+:synonymous_variant c.825T>C p.Ser275Ser:F0U64_RS00195::hydantoinase B/oxoprolinase family protein
NZ_CP043820	45090	G	C	C	C	C	C	C	C	C	CDS:+:synonymous_variant c.870G>C p.Ala290Ala:F0U64_RS00195::hydantoinase B/oxoprolinase family protein
NZ_CP043820	45126	G	A	A	A	A	A	A	A	A	CDS:+:synonymous_variant c.906G>A p.Arg302Arg:F0U64_RS00195::hydantoinase B/oxoprolinase family protein
NZ_CP043820	45138	C	T	T	T	T	T	T	T	T	CDS:+:synonymous_variant c.918C>T p.Tyr306Tyr:F0U64_RS00195::hydantoinase B/oxoprolinase family protein
NZ_CP043820	45303	C	T	T	T	T	T	T	T	T	CDS:+:synonymous_variant c.1083C>T p.Gly361Gly:F0U64_RS00195::hydantoinase B/oxoprolinase family protein
NZ_CP043820	45324	G	A	A	A	A	A	A	A	A	CDS:+:synonymous_variant c.1104G>A p.Pro368Pro:F0U64_RS00195::hydantoinase B/oxoprolinase family protein
NZ_CP043820	45390	C	T	T	T	T	T	T	T	T	CDS:+:synonymous_variant c.1170C>T p.Arg390Arg:F0U64_RS00195::hydantoinase B/oxoprolinase family protein
NZ_CP043820	45408	C	T	T	T	T	T	T	T	T	CDS:+:synonymous_variant c.1188C>T p.Phe396Phe:F0U64_RS00195::hydantoinase B/oxoprolinase family protein
NZ_CP043820	45492	T	C	C	C	C	C	C	C	C	CDS:+:synonymous_variant c.1272T>C p.Asn424Asn:F0U64_RS00195::hydantoinase B/oxoprolinase family protein
NZ_CP043820	45534	A	G	G	G	G	G	G	G	G	CDS:+:synonymous_variant c.1314A>G p.Pro438Pro:F0U64_RS00195::hydantoinase B/oxoprolinase family protein
NZ_CP043820	45563	A	C	C	C	C	C	C	C	C	CDS:+:missense_variant c.1343A>C p.Gln448Pro:F0U64_RS00195::hydantoinase B/oxoprolinase family protein
NZ_CP043820	45573	C	T	T	T	T	T	T	T	T	CDS:+:synonymous_variant c.1353C>T p.Gly451Gly:F0U64_RS00195::hydantoinase B/oxoprolinase family protein
NZ_CP043820	45630	G	A	A	A	A	A	A	A	A	CDS:+:synonymous_variant c.1410G>A p.Gly470Gly:F0U64_RS00195::hydantoinase B/oxoprolinase family protein
NZ_CP043820	45675	C	G	G	G	G	G	G	G	G	CDS:+:synonymous_variant c.1455C>G p.Gly485Gly:F0U64_RS00195::hydantoinase B/oxoprolinase family protein
NZ_CP043820	45717	T	G	G	G	G	G	G	G	G	CDS:+:synonymous_variant c.1497T>G p.Ala499Ala:F0U64_RS00195::hydantoinase B/oxoprolinase family protein
NZ_CP043820	45744	G	C	C	C	C	C	C	C	C	CDS:+:missense_variant c.1524_1528delGGCCGinsCGCCC p.Glu510Gln:F0U64_RS00195::hydantoinase B/oxoprolinase family protein
NZ_CP043820	45748	G	C	C	C	C	C	C	C	C
NZ_CP043820	45757	T	C	C	C	C	C	C	C	C	CDS:+:synonymous_variant c.1537T>C p.Leu513Leu:F0U64_RS00195::hydantoinase B/oxoprolinase family protein
NZ_CP043820	45781	G	A	A	A	A	A	A	A	A	CDS:+:missense_variant c.1561G>A p.Ala521Thr:F0U64_RS00195::hydantoinase B/oxoprolinase family protein
NZ_CP043820	45792	A	G	G	G	G	G	G	G	G	CDS:+:synonymous_variant c.1572A>G p.Pro524Pro:F0U64_RS00195::hydantoinase B/oxoprolinase family protein
NZ_CP043820	45834	T	C	C	C	C	C	C	C	C	CDS:+:synonymous_variant c.1614T>C p.Tyr538Tyr:F0U64_RS00195::hydantoinase B/oxoprolinase family protein
NZ_CP043820	45842	T	C	C	C	C	C	C	C	C	CDS:+:missense_variant c.1622T>C p.Val541Ala:F0U64_RS00195::hydantoinase B/oxoprolinase family protein
NZ_CP043820	45854	T	C	C	C	C	C	C	C	C	CDS:+:missense_variant c.1634T>C p.Val545Ala:F0U64_RS00195::hydantoinase B/oxoprolinase family protein
NZ_CP043820	45906	G	C	C	C	C	C	C	C	C	CDS:+:synonymous_variant c.1686G>C p.Ala562Ala:F0U64_RS00195::hydantoinase B/oxoprolinase family protein
NZ_CP043820	45913	G	A	A	A	A	A	A	A	A	CDS:+:missense_variant c.1693G>A p.Ala565Thr:F0U64_RS00195::hydantoinase B/oxoprolinase family protein
NZ_CP043820	45944	G	C	C	C	C	C	C	C	C	CDS:-:missense_variant c.1724G>C p.Arg575Pro:F0U64_RS00200::GntR family transcriptional regulator
NZ_CP043820	45995	C	T	T	T	T	T	T	T	T	CDS:-:synonymous_variant c.741G>A p.Thr247Thr:F0U64_RS00200::GntR family transcriptional regulator
NZ_CP043820	46009	G	A	A	A	A	A	A	A	A	CDS:-:synonymous_variant c.727C>T p.Leu243Leu:F0U64_RS00200::GntR family transcriptional regulator
NZ_CP043820	46115	C	T	T	T	T	T	T	T	T	CDS:-:synonymous_variant c.621G>A p.Glu207Glu:F0U64_RS00200::GntR family transcriptional regulator
NZ_CP043820	46148	G	A	A	A	A	A	A	A	A	CDS:-:synonymous_variant c.582_588delGGACCACinsAGATCAT p.197:F0U64_RS00200::GntR family transcriptional regulator
NZ_CP043820	46151	G	A	A	A	A	A	A	A	A
NZ_CP043820	46154	C	T	T	T	T	T	T	T	T
NZ_CP043820	46202	G	A	A	A	A	A	A	A	A	CDS:-:synonymous_variant c.534C>T p.Asp178Asp:F0U64_RS00200::GntR family transcriptional regulator
NZ_CP043820	46388	T	C	C	C	C	C	C	C	C	CDS:-:synonymous_variant c.348A>G p.Gln116Gln:F0U64_RS00200::GntR family transcriptional regulator
NZ_CP043820	46400	C	G	G	G	G	G	G	G	G	CDS:-:synonymous_variant c.333_336delCCCGinsTCCC p.113:F0U64_RS00200::GntR family transcriptional regulator
NZ_CP043820	46403	G	A	A	A	A	A	A	A	A
NZ_CP043820	46472	G	T	T	T	T	T	T	T	T	CDS:-:synonymous_variant c.261_264delCCGCinsGCGA p.89:F0U64_RS00200::GntR family transcriptional regulator
NZ_CP043820	46475	G	C	C	C	C	C	C	C	C
NZ_CP043820	46607	G	A	A	A	A	A	A	A	A	CDS:-:synonymous_variant c.129C>T p.Asp43Asp:F0U64_RS00200::GntR family transcriptional regulator
NZ_CP043820	46646	G	A	A	A	A	A	A	A	A	CDS:-:synonymous_variant c.90C>T p.Gly30Gly:F0U64_RS00200::GntR family transcriptional regulator
NZ_CP043820	46711	A	G	G	G	G	G	G	G	G	CDS:-:missense_variant c.25T>C p.Ser9Pro:F0U64_RS00200::GntR family transcriptional regulator
NZ_CP043820	46798	T	C	C	C	C	C	C	C	C
NZ_CP043820	46802	C	T	T	T	T	T	T	T	T
NZ_CP043820	46805	T	C	C	C	C	C	C	C	C
NZ_CP043820	46884	T	A	A	A	A	A	A	A	A
NZ_CP043820	47002	G	A	A	A	A	A	A	A	A	CDS:+:synonymous_variant c.36G>A p.Thr12Thr:F0U64_RS00205::ABC transporter substrate-binding protein
NZ_CP043820	47014	C	T	T	T	T	T	T	T	T	CDS:+:synonymous_variant c.48C>T p.Gly16Gly:F0U64_RS00205::ABC transporter substrate-binding protein
NZ_CP043820	47044	A	G	G	G	G	G	G	G	G	CDS:+:synonymous_variant c.78A>G p.Lys26Lys:F0U64_RS00205::ABC transporter substrate-binding protein
NZ_CP043820	47122	T	C	C	C	C	C	C	C	C	CDS:+:synonymous_variant c.156T>C p.His52His:F0U64_RS00205::ABC transporter substrate-binding protein
NZ_CP043820	47161	C	T	T	T	T	T	T	T	T	CDS:+:synonymous_variant c.195C>T p.Asn65Asn:F0U64_RS00205::ABC transporter substrate-binding protein
NZ_CP043820	47209	G	C	C	C	C	C	C	C	C	CDS:+:synonymous_variant c.243G>C p.Val81Val:F0U64_RS00205::ABC transporter substrate-binding protein
NZ_CP043820	47227	C	T	T	T	T	T	T	T	T	CDS:+:synonymous_variant c.261_264delCCCGinsTCCC p.89:F0U64_RS00205::ABC transporter substrate-binding protein
NZ_CP043820	47230	G	C	C	C	C	C	C	C	C
NZ_CP043820	47236	T	C	C	C	C	C	C	C	C	CDS:+:synonymous_variant c.270_273delTCAAinsCCAG p.92:F0U64_RS00205::ABC transporter substrate-binding protein
NZ_CP043820	47239	A	G	G	G	G	G	G	G	G
NZ_CP043820	47254	C	A	A	A	A	A	A	A	A	CDS:+:synonymous_variant c.288C>A p.Gly96Gly:F0U64_RS00205::ABC transporter substrate-binding protein
NZ_CP043820	47263	A	G	G	G	G	G	G	G	G	CDS:+:synonymous_variant c.297_300delACCGinsGCCC p.101:F0U64_RS00205::ABC transporter substrate-binding protein
NZ_CP043820	47266	G	C	C	C	C	C	C	C	C
NZ_CP043820	47290	T	C	C	C	C	C	C	C	C	CDS:+:synonymous_variant c.324T>C p.Asp108Asp:F0U64_RS00205::ABC transporter substrate-binding protein
NZ_CP043820	47296	C	T	T	T	T	T	T	T	T	CDS:+:synonymous_variant c.330C>T p.Tyr110Tyr:F0U64_RS00205::ABC transporter substrate-binding protein
NZ_CP043820	47326	C	G	G	G	G	G	G	G	G	CDS:+:synonymous_variant c.360_363delCGTGinsGGTC p.122:F0U64_RS00205::ABC transporter substrate-binding protein
NZ_CP043820	47329	G	C	C	C	C	C	C	C	C
NZ_CP043820	47443	G	A	A	A	A	A	A	A	A	CDS:+:synonymous_variant c.477_478delGCinsAT p.161:F0U64_RS00205::ABC transporter substrate-binding protein
NZ_CP043820	47444	C	T	T	T	T	T	T	T	T
NZ_CP043820	47483	A	G	G	G	G	G	G	G	G	CDS:+:missense_variant c.517A>G p.Thr173Ala:F0U64_RS00205::ABC transporter substrate-binding protein
NZ_CP043820	47503	C	G	G	G	G	G	G	G	G	CDS:+:synonymous_variant c.537C>G p.Arg179Arg:F0U64_RS00205::ABC transporter substrate-binding protein
NZ_CP043820	47566	C	T	T	T	T	T	T	T	T	CDS:+:synonymous_variant c.600C>T p.Gly200Gly:F0U64_RS00205::ABC transporter substrate-binding protein
NZ_CP043820	47623	C	T	T	T	T	T	T	T	T	CDS:+:synonymous_variant c.657C>T p.Ser219Ser:F0U64_RS00205::ABC transporter substrate-binding protein
NZ_CP043820	47641	C	G	G	G	G	G	G	G	G	CDS:+:synonymous_variant c.675C>G p.Ala225Ala:F0U64_RS00205::ABC transporter substrate-binding protein
NZ_CP043820	47650	C	A	A	A	A	A	A	A	A	CDS:+:synonymous_variant c.684C>A p.Gly228Gly:F0U64_RS00205::ABC transporter substrate-binding protein
NZ_CP043820	47713	A	G	G	G	G	G	G	G	G	CDS:+:synonymous_variant c.747A>G p.Glu249Glu:F0U64_RS00205::ABC transporter substrate-binding protein
NZ_CP043820	47725	G	A	A	A	A	A	A	A	A	CDS:+:synonymous_variant c.759G>A p.Ala253Ala:F0U64_RS00205::ABC transporter substrate-binding protein
NZ_CP043820	47756	C	G	G	G	G	G	G	G	G	CDS:+:missense_variant c.790C>G p.Pro264Ala:F0U64_RS00205::ABC transporter substrate-binding protein
NZ_CP043820	47761	T	C	C	C	C	C	C	C	C	CDS:+:synonymous_variant c.795T>C p.Asn265Asn:F0U64_RS00205::ABC transporter substrate-binding protein
NZ_CP043820	47785	T	C	C	C	C	C	C	C	C	CDS:+:synonymous_variant c.819T>C p.Phe273Phe:F0U64_RS00205::ABC transporter substrate-binding protein
NZ_CP043820	47800	C	G	G	G	G	G	G	G	G	CDS:+:synonymous_variant c.834_840delCAGTCCCinsGAGCCCG p.281:F0U64_RS00205::ABC transporter substrate-binding protein
NZ_CP043820	47803	T	C	C	C	C	C	C	C	C
NZ_CP043820	47806	C	G	G	G	G	G	G	G	G
NZ_CP043820	47822	C	T	T	T	T	T	T	T	T	CDS:+:synonymous_variant c.856C>T p.Leu286Leu:F0U64_RS00205::ABC transporter substrate-binding protein
NZ_CP043820	47842	C	T	T	T	T	T	T	T	T	CDS:+:synonymous_variant c.876C>T p.Tyr292Tyr:F0U64_RS00205::ABC transporter substrate-binding protein
NZ_CP043820	47848	C	G	G	G	G	G	G	G	G	CDS:+:synonymous_variant c.882C>G p.Pro294Pro:F0U64_RS00205::ABC transporter substrate-binding protein
NZ_CP043820	47912	A	G	G	G	G	G	G	G	G	CDS:+:missense_variant c.946A>G p.Thr316Ala:F0U64_RS00205::ABC transporter substrate-binding protein
NZ_CP043820	47941	C	G	G	G	G	G	G	G	G	CDS:+:synonymous_variant c.975C>G p.Thr325Thr:F0U64_RS00205::ABC transporter substrate-binding protein
NZ_CP043820	47995	C	T	T	T	T	T	T	T	T	CDS:+:synonymous_variant c.1029C>T p.Arg343Arg:F0U64_RS00205::ABC transporter substrate-binding protein
NZ_CP043820	48003	T	C	C	C	C	C	C	C	C
NZ_CP043820	48004	C	A	A	A	A	A	A	A	A
NZ_CP043820	48014	C	G	G	G	G	G	G	G	G
NZ_CP043820	48123	C	T	T	T	T	T	T	T	T	CDS:+:synonymous_variant c.69C>T p.Ser23Ser:F0U64_RS00210::ABC transporter ATP-binding protein
NZ_CP043820	48144	A	G	G	G	G	G	G	G	G	CDS:+:synonymous_variant c.90A>G p.Glu30Glu:F0U64_RS00210::ABC transporter ATP-binding protein
NZ_CP043820	48150	A	C	C	C	C	C	C	C	C	CDS:+:synonymous_variant c.96A>C p.Ile32Ile:F0U64_RS00210::ABC transporter ATP-binding protein
NZ_CP043820	48168	G	C	C	C	C	C	C	C	C	CDS:+:synonymous_variant c.114_117delGGGTinsCGGC p.40:F0U64_RS00210::ABC transporter ATP-binding protein
NZ_CP043820	48171	T	C	C	C	C	C	C	C	C
NZ_CP043820	48259	A	C	C	C	C	C	C	C	C	CDS:+:synonymous_variant c.205_207delAGGinsCGC p.70:F0U64_RS00210::ABC transporter ATP-binding protein
NZ_CP043820	48261	G	C	C	C	C	C	C	C	C
NZ_CP043820	48306	T	C	C	C	C	C	C	C	C	CDS:+:synonymous_variant c.252T>C p.Tyr84Tyr:F0U64_RS00210::ABC transporter ATP-binding protein
NZ_CP043820	48435	C	G	G	G	G	G	G	G	G	CDS:+:synonymous_variant c.381_390delCGATCGCCACinsGGACCGTCAT p.131:F0U64_RS00210::ABC transporter ATP-binding protein
NZ_CP043820	48438	T	C	C	C	C	C	C	C	C
NZ_CP043820	48441	C	T	T	T	T	T	T	T	T
NZ_CP043820	48444	C	T	T	T	T	T	T	T	T
NZ_CP043820	48574	C	T	T	T	T	T	T	T	T	CDS:+:synonymous_variant c.520C>T p.Leu174Leu:F0U64_RS00210::ABC transporter ATP-binding protein
NZ_CP043820	48579	A	G	G	G	G	G	G	G	G	CDS:+:synonymous_variant c.525_528delACTAinsGCTG p.177:F0U64_RS00210::ABC transporter ATP-binding protein
NZ_CP043820	48582	A	G	G	G	G	G	G	G	G
NZ_CP043820	48771	A	G	G	G	G	G	G	G	G	CDS:+:synonymous_variant c.717A>G p.Val239Val:F0U64_RS00210::ABC transporter ATP-binding protein
NZ_CP043820	48781	T	A	A	A	A	A	A	A	A	CDS:+:missense_variant c.727T>A p.Ser243Thr:F0U64_RS00210::ABC transporter ATP-binding protein
NZ_CP043820	48864	T	C	C	C	C	C	C	C	C	CDS:+:synonymous_variant c.810T>C p.Gly270Gly:F0U64_RS00210::ABC transporter ATP-binding protein
NZ_CP043820	48882	G	C	C	C	C	C	C	C	C	CDS:+:synonymous_variant c.828_834delGGAAAAAinsCGAGAAG p.279:F0U64_RS00210::ABC transporter ATP-binding protein
NZ_CP043820	48885	A	G	G	G	G	G	G	G	G
NZ_CP043820	48888	A	G	G	G	G	G	G	G	G
NZ_CP043820	49026	G	T	T	T	T	T	T	T	T	CDS:+:synonymous_variant c.972G>T p.Pro324Pro:F0U64_RS00210::ABC transporter ATP-binding protein
NZ_CP043820	49032	C	T	T	T	T	T	T	T	T	CDS:+:synonymous_variant c.978C>T p.Pro326Pro:F0U64_RS00210::ABC transporter ATP-binding protein
NZ_CP043820	49038	G	A	A	A	A	A	A	A	A	CDS:+:synonymous_variant c.984G>A p.Glu328Glu:F0U64_RS00210::ABC transporter ATP-binding protein
NZ_CP043820	49043	A	C	C	C	C	C	C	C	C	CDS:+:missense_variant c.989A>C p.Glu330Ala:F0U64_RS00210::ABC transporter ATP-binding protein
NZ_CP043820	49240	C	T	T	T	T	T	T	T	T	CDS:+:missense_variant c.134C>T p.Ala45Val:F0U64_RS00215::ABC transporter permease
NZ_CP043820	49301	T	C	C	C	C	C	C	C	C	CDS:+:synonymous_variant c.195T>C p.Tyr65Tyr:F0U64_RS00215::ABC transporter permease
NZ_CP043820	49340	A	C	C	C	C	C	C	C	C	CDS:+:synonymous_variant c.234A>C p.Ala78Ala:F0U64_RS00215::ABC transporter permease
NZ_CP043820	49352	C	G	G	G	G	G	G	G	G	CDS:+:synonymous_variant c.246C>G p.Leu82Leu:F0U64_RS00215::ABC transporter permease
NZ_CP043820	49427	G	A	A	A	A	A	A	A	A	CDS:+:synonymous_variant c.321G>A p.Gly107Gly:F0U64_RS00215::ABC transporter permease
NZ_CP043820	49490	T	A	A	A	A	A	A	A	A	CDS:+:synonymous_variant c.384T>A p.Gly128Gly:F0U64_RS00215::ABC transporter permease
NZ_CP043820	49508	G	C	C	C	C	C	C	C	C	CDS:+:missense_variant c.402_405delGATCinsCATG p.Ile135Met:F0U64_RS00215::ABC transporter permease
NZ_CP043820	49511	C	G	G	G	G	G	G	G	G
NZ_CP043820	49529	G	T	T	T	T	T	T	T	T	CDS:+:synonymous_variant c.423G>T p.Ala141Ala:F0U64_RS00215::ABC transporter permease
NZ_CP043820	49583	C	T	T	T	T	T	T	T	T	CDS:+:synonymous_variant c.477C>T p.His159His:F0U64_RS00215::ABC transporter permease
NZ_CP043820	49623	C	T	T	T	T	T	T	T	T	CDS:+:synonymous_variant c.517C>T p.Leu173Leu:F0U64_RS00215::ABC transporter permease
NZ_CP043820	49628	A	G	G	G	G	G	G	G	G	CDS:+:synonymous_variant c.522A>G p.Gln174Gln:F0U64_RS00215::ABC transporter permease
NZ_CP043820	49694	C	T	T	T	T	T	T	T	T	CDS:+:synonymous_variant c.588C>T p.Arg196Arg:F0U64_RS00215::ABC transporter permease
NZ_CP043820	49736	C	T	T	T	T	T	T	T	T	CDS:+:synonymous_variant c.630C>T p.Gly210Gly:F0U64_RS00215::ABC transporter permease
NZ_CP043820	49781	C	G	G	G	G	G	G	G	G	CDS:+:synonymous_variant c.675C>G p.Pro225Pro:F0U64_RS00215::ABC transporter permease
NZ_CP043820	49841	G	C	C	C	C	C	C	C	C	CDS:+:synonymous_variant c.735G>C p.Leu245Leu:F0U64_RS00215::ABC transporter permease
NZ_CP043820	49850	G	C	C	C	C	C	C	C	C	CDS:+:synonymous_variant c.744G>C p.Leu248Leu:F0U64_RS00215::ABC transporter permease
NZ_CP043820	49890	C	G	G	G	G	G	G	G	G	CDS:+:missense_variant c.784C>G p.Leu262Val:F0U64_RS00215::ABC transporter permease
NZ_CP043820	49937	C	T	T	T	T	T	T	T	T	CDS:+:synonymous_variant c.831C>T p.Arg277Arg:F0U64_RS00215::ABC transporter permease
NZ_CP043820	50013	C	T	T	T	T	T	T	T	T	CDS:+:synonymous_variant c.39C>T p.His13His:F0U64_RS00220::ABC transporter permease
NZ_CP043820	50334	G	A	A	A	A	A	A	A	A	CDS:+:synonymous_variant c.360G>A p.Lys120Lys:F0U64_RS00220::ABC transporter permease
NZ_CP043820	50409	T	C	C	C	C	C	C	C	C	CDS:+:synonymous_variant c.435T>C p.Tyr145Tyr:F0U64_RS00220::ABC transporter permease
NZ_CP043820	50448	T	C	C	C	C	C	C	C	C	CDS:+:synonymous_variant c.474T>C p.Asp158Asp:F0U64_RS00220::ABC transporter permease
NZ_CP043820	50487	C	A	A	A	A	A	A	A	A	CDS:+:synonymous_variant c.513C>A p.Ser171Ser:F0U64_RS00220::ABC transporter permease
NZ_CP043820	50499	G	A	A	A	A	A	A	A	A	CDS:+:synonymous_variant c.525G>A p.Ala175Ala:F0U64_RS00220::ABC transporter permease
NZ_CP043820	50521	C	T	T	T	T	T	T	T	T	CDS:+:synonymous_variant c.547_550delCTGTinsTTGC p.185:F0U64_RS00220::ABC transporter permease
NZ_CP043820	50524	T	C	C	C	C	C	C	C	C
NZ_CP043820	50954	T	C	C	C	C	C	C	C	C	CDS:+:synonymous_variant c.180T>C p.Phe60Phe:F0U64_RS00225::FAD-binding oxidoreductase
NZ_CP043820	51002	T	C	C	C	C	C	C	C	C	CDS:+:synonymous_variant c.228T>C p.Gly76Gly:F0U64_RS00225::FAD-binding oxidoreductase
NZ_CP043820	51334	C	T	T	T	T	T	T	T	T	CDS:+:missense_variant c.560C>T p.Ala187Val:F0U64_RS00225::FAD-binding oxidoreductase
NZ_CP043820	51645	T	C	C	C	C	C	C	C	C	CDS:+:synonymous_variant c.871T>C p.Leu291Leu:F0U64_RS00225::FAD-binding oxidoreductase
NZ_CP043820	51696	T	C	C	C	C	C	C	C	C	CDS:+:synonymous_variant c.922T>C p.Leu308Leu:F0U64_RS00225::FAD-binding oxidoreductase
NZ_CP043820	51875	A	G	G	G	G	G	G	G	G	CDS:+:synonymous_variant c.1101A>G p.Gln367Gln:F0U64_RS00225::FAD-binding oxidoreductase
NZ_CP043820	51995	A	C	C	C	C	C	C	C	C	CDS:+:missense_variant c.80A>C p.Gln27Pro:F0U64_RS00230::(2Fe-2S)-binding protein
NZ_CP043820	52074	G	A	A	A	A	A	A	A	A	CDS:+:synonymous_variant c.159G>A p.Glu53Glu:F0U64_RS00230::(2Fe-2S)-binding protein
NZ_CP043820	52265	T	C	C	C	C	C	C	C	C	CDS:+:synonymous_variant c.45T>C p.Gly15Gly:F0U64_RS00235::FAD-dependent oxidoreductase
NZ_CP043820	52280	T	C	C	C	C	C	C	C	C	CDS:+:synonymous_variant c.60T>C p.Ala20Ala:F0U64_RS00235::FAD-dependent oxidoreductase
NZ_CP043820	52292	G	C	C	C	C	C	C	C	C	CDS:+:synonymous_variant c.72G>C p.Thr24Thr:F0U64_RS00235::FAD-dependent oxidoreductase
NZ_CP043820	52298	G	C	C	C	C	C	C	C	C	CDS:+:synonymous_variant c.78_81delGCGCinsCCGG p.28:F0U64_RS00235::FAD-dependent oxidoreductase
NZ_CP043820	52301	C	G	G	G	G	G	G	G	G
NZ_CP043820	52307	C	G	G	G	G	G	G	G	G	CDS:+:synonymous_variant c.87C>G p.Gly29Gly:F0U64_RS00235::FAD-dependent oxidoreductase
NZ_CP043820	52320	T	C	C	C	C	C	C	C	C	CDS:+:synonymous_variant c.100T>C p.Leu34Leu:F0U64_RS00235::FAD-dependent oxidoreductase
NZ_CP043820	52331	A	G	G	G	G	G	G	G	G	CDS:+:missense_variant c.111_117delACAGGCGinsGCAACCC p.Ala39Pro:F0U64_RS00235::FAD-dependent oxidoreductase
NZ_CP043820	52334	G	A	A	A	A	A	A	A	A
NZ_CP043820	52335	G	C	C	C	C	C	C	C	C
NZ_CP043820	52337	G	C	C	C	C	C	C	C	C
NZ_CP043820	52349	C	A	A	A	A	A	A	A	A	CDS:+:synonymous_variant c.129C>A p.Gly43Gly:F0U64_RS00235::FAD-dependent oxidoreductase
NZ_CP043820	52391	C	T	T	T	T	T	T	T	T	CDS:+:synonymous_variant c.171C>T p.Arg57Arg:F0U64_RS00235::FAD-dependent oxidoreductase
NZ_CP043820	52439	A	G	G	G	G	G	G	G	G	CDS:+:synonymous_variant c.219_223delATTCAinsGTTCC p.76:F0U64_RS00235::FAD-dependent oxidoreductase
NZ_CP043820	52443	A	C	C	C	C	C	C	C	C
NZ_CP043820	52454	C	T	T	T	T	T	T	T	T	CDS:+:synonymous_variant c.234C>T p.Gly78Gly:F0U64_RS00235::FAD-dependent oxidoreductase
NZ_CP043820	52459	G	T	T	T	T	T	T	T	T	CDS:+:missense_variant c.239_240delGCinsTT p.Arg80Leu:F0U64_RS00235::FAD-dependent oxidoreductase
NZ_CP043820	52460	C	T	T	T	T	T	T	T	T
NZ_CP043820	52465	A	T	T	T	T	T	T	T	T	CDS:+:missense_variant c.245_249delAGCCGinsTGCCT p.Glu82Val:F0U64_RS00235::FAD-dependent oxidoreductase
NZ_CP043820	52469	G	T	T	T	T	T	T	T	T
NZ_CP043820	52487	G	A	A	A	A	A	A	A	A	CDS:+:synonymous_variant c.267G>A p.Ala89Ala:F0U64_RS00235::FAD-dependent oxidoreductase
NZ_CP043820	52508	C	G	G	G	G	G	G	G	G	CDS:+:synonymous_variant c.288C>G p.Pro96Pro:F0U64_RS00235::FAD-dependent oxidoreductase
NZ_CP043820	52515	G	C	C	C	C	C	C	C	C	CDS:+:missense_variant c.295_297delGAAinsCAG p.Glu99Gln:F0U64_RS00235::FAD-dependent oxidoreductase
NZ_CP043820	52517	A	G	G	G	G	G	G	G	G
NZ_CP043820	52523	C	T	T	T	T	T	T	T	T	CDS:+:synonymous_variant c.303C>T p.Gly101Gly:F0U64_RS00235::FAD-dependent oxidoreductase
NZ_CP043820	52538	C	T	T	T	T	T	T	T	T	CDS:+:synonymous_variant c.318C>T p.Tyr106Tyr:F0U64_RS00235::FAD-dependent oxidoreductase
NZ_CP043820	52547	C	G	G	G	G	G	G	G	G	CDS:+:synonymous_variant c.327C>G p.Ala109Ala:F0U64_RS00235::FAD-dependent oxidoreductase
NZ_CP043820	52553	A	G	G	G	G	G	G	G	G	CDS:+:synonymous_variant c.333A>G p.Glu111Glu:F0U64_RS00235::FAD-dependent oxidoreductase
NZ_CP043820	52589	T	C	C	C	C	C	C	C	C	CDS:+:synonymous_variant c.369T>C p.Ala123Ala:F0U64_RS00235::FAD-dependent oxidoreductase
NZ_CP043820	52604	G	A	A	A	A	A	A	A	A	CDS:+:synonymous_variant c.384G>A p.Glu128Glu:F0U64_RS00235::FAD-dependent oxidoreductase
NZ_CP043820	52631	C	G	G	G	G	G	G	G	G	CDS:+:synonymous_variant c.411_412delCTinsGC p.139:F0U64_RS00235::FAD-dependent oxidoreductase
NZ_CP043820	52632	T	C	C	C	C	C	C	C	C
NZ_CP043820	52658	C	G	G	G	G	G	G	G	G	CDS:+:synonymous_variant c.438C>G p.Ala146Ala:F0U64_RS00235::FAD-dependent oxidoreductase
NZ_CP043820	52671	T	C	C	C	C	C	C	C	C	CDS:+:synonymous_variant c.451T>C p.Leu151Leu:F0U64_RS00235::FAD-dependent oxidoreductase
NZ_CP043820	52679	G	C	C	C	C	C	C	C	C	CDS:+:synonymous_variant c.459G>C p.Ser153Ser:F0U64_RS00235::FAD-dependent oxidoreductase
NZ_CP043820	52686	A	G	G	G	G	G	G	G	G	CDS:+:missense_variant c.466A>G p.Met156Val:F0U64_RS00235::FAD-dependent oxidoreductase
NZ_CP043820	52703	C	T	T	T	T	T	T	T	T	CDS:+:synonymous_variant c.483_486delCACGinsTACC p.163:F0U64_RS00235::FAD-dependent oxidoreductase
NZ_CP043820	52706	G	C	C	C	C	C	C	C	C
NZ_CP043820	52745	G	C	C	C	C	C	C	C	C	CDS:+:synonymous_variant c.525G>C p.Ala175Ala:F0U64_RS00235::FAD-dependent oxidoreductase
NZ_CP043820	52751	G	A	A	A	A	A	A	A	A	CDS:+:synonymous_variant c.531G>A p.Gln177Gln:F0U64_RS00235::FAD-dependent oxidoreductase
NZ_CP043820	52773	A	G	G	G	G	G	G	G	G	CDS:+:missense_variant c.553A>G p.Ile185Val:F0U64_RS00235::FAD-dependent oxidoreductase
NZ_CP043820	52802	C	G	G	G	G	G	G	G	G	CDS:+:synonymous_variant c.582C>G p.Pro194Pro:F0U64_RS00235::FAD-dependent oxidoreductase
NZ_CP043820	52808	T	C	C	C	C	C	C	C	C	CDS:+:synonymous_variant c.588T>C p.Arg196Arg:F0U64_RS00235::FAD-dependent oxidoreductase
NZ_CP043820	52814	C	T	T	T	T	T	T	T	T	CDS:+:synonymous_variant c.594C>T p.Arg198Arg:F0U64_RS00235::FAD-dependent oxidoreductase
NZ_CP043820	52821	C	T	T	T	T	T	T	T	T	CDS:+:synonymous_variant c.601C>T p.Leu201Leu:F0U64_RS00235::FAD-dependent oxidoreductase
NZ_CP043820	52826	C	A	A	A	A	A	A	A	A	CDS:+:synonymous_variant c.606C>A p.Pro202Pro:F0U64_RS00235::FAD-dependent oxidoreductase
NZ_CP043820	52838	C	T	T	T	T	T	T	T	T	CDS:+:synonymous_variant c.618C>T p.Asp206Asp:F0U64_RS00235::FAD-dependent oxidoreductase
NZ_CP043820	52847	T	C	C	C	C	C	C	C	C	CDS:+:synonymous_variant c.627T>C p.Arg209Arg:F0U64_RS00235::FAD-dependent oxidoreductase
NZ_CP043820	52865	G	A	A	A	A	A	A	A	A	CDS:+:synonymous_variant c.645G>A p.Lys215Lys:F0U64_RS00235::FAD-dependent oxidoreductase
NZ_CP043820	52878	C	T	T	T	T	T	T	T	T	CDS:+:synonymous_variant c.658C>T p.Leu220Leu:F0U64_RS00235::FAD-dependent oxidoreductase
NZ_CP043820	52886	G	C	C	C	C	C	C	C	C	CDS:+:synonymous_variant c.666G>C p.Ala222Ala:F0U64_RS00235::FAD-dependent oxidoreductase
NZ_CP043820	52899	G	A	A	A	A	A	A	A	A	CDS:+:missense_variant c.679_681delGTAinsATT p.Val227Ile:F0U64_RS00235::FAD-dependent oxidoreductase
NZ_CP043820	52901	A	T	T	T	T	T	T	T	T
NZ_CP043820	52940	T	G	G	G	G	G	G	G	G	CDS:+:missense_variant c.720_724delTGAGAinsGCAGG p.GluAsn241GlnAsp:F0U64_RS00235::FAD-dependent oxidoreductase
NZ_CP043820	52941	G	C	C	C	C	C	C	C	C
NZ_CP043820	52944	A	G	G	G	G	G	G	G	G
NZ_CP043820	52971	G	A	A	A	A	A	A	A	A	CDS:+:missense_variant&conservative_inframe_insertion c.751_762delGCCGGCGGCGTCinsACCGCGGCGGGAGAA p.Ala251_Val254delinsThrAlaAlaGlyGlu:F0U64_RS00235::FAD-dependent oxidoreductase
NZ_CP043820	52975	G	C	C	C	C	C	C	C	C
NZ_CP043820	52976	C	G	G	G	G	G	G	G	G
NZ_CP043820	52978	G	C	C	C	C	C	C	C	C
NZ_CP043820	52979	C	G	G	G	G	G	G	G	G
NZ_CP043820	52981	T	G	G	G	G	G	G	G	G
NZ_CP043820	52982	C	A	A	A	A	A	A	A	A
NZ_CP043820	52991	C	G	G	G	G	G	G	G	G	CDS:+:synonymous_variant c.771_772delCTinsGC p.259:F0U64_RS00235::FAD-dependent oxidoreductase
NZ_CP043820	52992	T	C	C	C	C	C	C	C	C
NZ_CP043820	52997	G	T	T	T	T	T	T	T	T	CDS:+:synonymous_variant c.777_780delGGCGinsTGCA p.261:F0U64_RS00235::FAD-dependent oxidoreductase
NZ_CP043820	53000	G	A	A	A	A	A	A	A	A
NZ_CP043820	53007	T	C	C	C	C	C	C	C	C	CDS:+:synonymous_variant c.787T>C p.Leu263Leu:F0U64_RS00235::FAD-dependent oxidoreductase
NZ_CP043820	53024	C	T	T	T	T	T	T	T	T	CDS:+:synonymous_variant c.804C>T p.Gly268Gly:F0U64_RS00235::FAD-dependent oxidoreductase
NZ_CP043820	53156	C	T	T	T	T	T	T	T	T	CDS:+:synonymous_variant c.936C>T p.Asp312Asp:F0U64_RS00235::FAD-dependent oxidoreductase
NZ_CP043820	53260	G	A	A	A	A	A	A	A	A	CDS:+:missense_variant c.1040G>A p.Ser347Asn:F0U64_RS00235::FAD-dependent oxidoreductase
NZ_CP043820	53846	A	G	G	G	G	G	G	G	G	CDS:+:synonymous_variant c.174A>G p.Arg58Arg:F0U64_RS00240::FAD-binding oxidoreductase
NZ_CP043820	53858	A	G	G	G	G	G	G	G	G	CDS:+:synonymous_variant c.186A>G p.Glu62Glu:F0U64_RS00240::FAD-binding oxidoreductase
NZ_CP043820	53865	C	T	T	T	T	T	T	T	T	CDS:+:synonymous_variant c.193C>T p.Leu65Leu:F0U64_RS00240::FAD-binding oxidoreductase
NZ_CP043820	53894	C	T	T	T	T	T	T	T	T	CDS:+:synonymous_variant c.222C>T p.Tyr74Tyr:F0U64_RS00240::FAD-binding oxidoreductase
NZ_CP043820	53900	C	T	T	T	T	T	T	T	T	CDS:+:synonymous_variant c.228C>T p.Ile76Ile:F0U64_RS00240::FAD-binding oxidoreductase
NZ_CP043820	53906	A	G	G	G	G	G	G	G	G	CDS:+:synonymous_variant c.234A>G p.Glu78Glu:F0U64_RS00240::FAD-binding oxidoreductase
NZ_CP043820	55147	T	C	C	C	C	C	C	C	C	CDS:+:synonymous_variant c.315_319delTCTGTinsCCTGC p.108:F0U64_RS00245::RidA family protein
NZ_CP043820	55151	T	C	C	C	C	C	C	C	C
NZ_CP043820	55156	C	G	G	G	G	G	G	G	G	CDS:+:synonymous_variant c.324C>G p.Val108Val:F0U64_RS00245::RidA family protein
NZ_CP043820	56388	C	G	G	G	G	G	G	G	G	CDS:+:missense_variant c.831_832delCAinsGG p.Ile278Val:F0U64_RS00250::ShlB/FhaC/HecB family hemolysin secretion/activation protein
NZ_CP043820	56389	A	G	G	G	G	G	G	G	G
NZ_CP043820	56490	T	C	C	C	C	C	C	C	C	CDS:+:synonymous_variant c.933T>C p.Tyr311Tyr:F0U64_RS00250::ShlB/FhaC/HecB family hemolysin secretion/activation protein
NZ_CP043820	56745	C	G	G	G	G	G	G	G	G	CDS:+:synonymous_variant c.1188C>G p.Pro396Pro:F0U64_RS00250::ShlB/FhaC/HecB family hemolysin secretion/activation protein
NZ_CP043820	56757	C	T	T	T	T	T	T	T	T	CDS:+:synonymous_variant c.1200C>T p.Tyr400Tyr:F0U64_RS00250::ShlB/FhaC/HecB family hemolysin secretion/activation protein
NZ_CP043820	56766	C	G	G	G	G	G	G	G	G	CDS:+:synonymous_variant c.1209C>G p.Pro403Pro:F0U64_RS00250::ShlB/FhaC/HecB family hemolysin secretion/activation protein
NZ_CP043820	56773	A	G	G	G	G	G	G	G	G	CDS:+:missense_variant c.1216A>G p.Asn406Asp:F0U64_RS00250::ShlB/FhaC/HecB family hemolysin secretion/activation protein
NZ_CP043820	56778	C	G	G	G	G	G	G	G	G	CDS:+:synonymous_variant c.1221C>G p.Gly407Gly:F0U64_RS00250::ShlB/FhaC/HecB family hemolysin secretion/activation protein
NZ_CP043820	56787	C	G	G	G	G	G	G	G	G	CDS:+:missense_variant c.1230_1239delCATCCTGACGinsGGTCTTGGTC p.IleLeuThr411ValLeuVal:F0U64_RS00250::ShlB/FhaC/HecB family hemolysin secretion/activation protein
NZ_CP043820	56788	A	G	G	G	G	G	G	G	G
NZ_CP043820	56791	C	T	T	T	T	T	T	T	T
NZ_CP043820	56794	A	G	G	G	G	G	G	G	G
NZ_CP043820	56795	C	T	T	T	T	T	T	T	T
NZ_CP043820	56796	G	C	C	C	C	C	C	C	C
NZ_CP043820	56859	C	T	T	T	T	T	T	T	T	CDS:+:synonymous_variant c.1302C>T p.Asn434Asn:F0U64_RS00250::ShlB/FhaC/HecB family hemolysin secretion/activation protein
NZ_CP043820	56865	G	A	A	A	A	A	A	A	A	CDS:+:synonymous_variant c.1308G>A p.Gln436Gln:F0U64_RS00250::ShlB/FhaC/HecB family hemolysin secretion/activation protein
NZ_CP043820	56877	G	C	C	C	C	C	C	C	C	CDS:+:synonymous_variant c.1320_1323delGAAAinsCAAG p.442:F0U64_RS00250::ShlB/FhaC/HecB family hemolysin secretion/activation protein
NZ_CP043820	56880	A	G	G	G	G	G	G	G	G
NZ_CP043820	56988	T	C	C	C	C	C	C	C	C	CDS:+:synonymous_variant c.1431_1434delTGACinsCGAT p.479:F0U64_RS00250::ShlB/FhaC/HecB family hemolysin secretion/activation protein
NZ_CP043820	56991	C	T	T	T	T	T	T	T	T
NZ_CP043820	56995	T	C	T	C	T	T	T	T	T
NZ_CP043820	57012	C	T	T	T	T	T	T	T	T	CDS:+:synonymous_variant c.1455C>T p.Asn485Asn:F0U64_RS00250::ShlB/FhaC/HecB family hemolysin secretion/activation protein
NZ_CP043820	57024	A	G	G	G	G	G	G	G	G	CDS:+:synonymous_variant c.1467_1470delACTTinsGCTC p.491:F0U64_RS00250::ShlB/FhaC/HecB family hemolysin secretion/activation protein
NZ_CP043820	57027	T	C	C	C	C	C	C	C	C
NZ_CP043820	57033	G	C	C	C	C	C	C	C	C	CDS:+:synonymous_variant c.1476_1479delGGGCinsCGGG p.494:F0U64_RS00250::ShlB/FhaC/HecB family hemolysin secretion/activation protein
NZ_CP043820	57036	C	G	G	G	G	G	G	G	G
NZ_CP043820	57042	T	C	C	C	C	C	C	C	C	CDS:+:synonymous_variant c.1485T>C p.Asp495Asp:F0U64_RS00250::ShlB/FhaC/HecB family hemolysin secretion/activation protein
NZ_CP043820	57052	A	G	G	G	G	G	G	G	G	CDS:+:missense_variant c.1495_1497delATTinsGTC p.Ile499Val:F0U64_RS00250::ShlB/FhaC/HecB family hemolysin secretion/activation protein
NZ_CP043820	57054	T	C	C	C	C	C	C	C	C
NZ_CP043820	68709	G	C	C	C	C	C	C	C	C	CDS:-:missense_variant c.1192C>G p.Gln398Glu:F0U64_RS00270::amidohydrolase family protein
NZ_CP043820	68721	G	A	A	A	A	A	A	A	A	CDS:-:synonymous_variant c.1180C>T p.Leu394Leu:F0U64_RS00270::amidohydrolase family protein
NZ_CP043820	68755	C	T	T	T	T	T	T	T	T	CDS:-:synonymous_variant c.1146G>A p.Glu382Glu:F0U64_RS00270::amidohydrolase family protein
NZ_CP043820	68787	T	G	G	G	G	G	G	G	G	CDS:-:missense_variant c.1114A>C p.Met372Leu:F0U64_RS00270::amidohydrolase family protein
NZ_CP043820	68803	G	C	C	C	C	C	C	C	C	CDS:-:synonymous_variant c.1095_1098delGGTCinsAGTG p.367:F0U64_RS00270::amidohydrolase family protein
NZ_CP043820	68806	C	T	T	T	T	T	T	T	T
NZ_CP043820	68818	T	C	C	C	C	C	C	C	C	CDS:-:synonymous_variant c.1083A>G p.Glu361Glu:F0U64_RS00270::amidohydrolase family protein
NZ_CP043820	68827	C	G	G	G	G	G	G	G	G	CDS:-:synonymous_variant c.1071_1074delCGGGinsGGGC p.359:F0U64_RS00270::amidohydrolase family protein
NZ_CP043820	68830	G	C	C	C	C	C	C	C	C
NZ_CP043820	68887	G	C	C	C	C	C	C	C	C	CDS:-:synonymous_variant c.1014C>G p.Gly338Gly:F0U64_RS00270::amidohydrolase family protein
NZ_CP043820	68902	C	T	T	T	T	T	T	T	T	CDS:-:synonymous_variant c.999G>A p.Val333Val:F0U64_RS00270::amidohydrolase family protein
NZ_CP043820	68986	G	C	C	C	C	C	C	C	C	CDS:-:synonymous_variant c.915C>G p.Ala305Ala:F0U64_RS00270::amidohydrolase family protein
NZ_CP043820	69013	T	C	C	C	C	C	C	C	C	CDS:-:synonymous_variant c.888A>G p.Glu296Glu:F0U64_RS00270::amidohydrolase family protein
NZ_CP043820	69025	C	G	G	G	G	G	G	G	G	CDS:-:synonymous_variant c.876G>C p.Thr292Thr:F0U64_RS00270::amidohydrolase family protein
NZ_CP043820	69046	A	G	G	G	G	G	G	G	G	CDS:-:synonymous_variant c.855T>C p.Tyr285Tyr:F0U64_RS00270::amidohydrolase family protein
NZ_CP043820	69058	G	A	A	A	A	A	A	A	A	CDS:-:synonymous_variant c.843C>T p.Arg281Arg:F0U64_RS00270::amidohydrolase family protein
NZ_CP043820	69173	A	A	G	A	A	A	A	A	A	CDS:-:missense_variant c.728T>C p.Leu243Pro:F0U64_RS00270::amidohydrolase family protein
NZ_CP043820	69222	A	G	G	G	G	G	G	G	G	CDS:-:missense_variant c.679T>C p.Tyr227His:F0U64_RS00270::amidohydrolase family protein
NZ_CP043820	69403	C	T	T	T	T	T	T	T	T	CDS:-:synonymous_variant c.498G>A p.Lys166Lys:F0U64_RS00270::amidohydrolase family protein
NZ_CP043820	69426	G	A	A	A	A	A	A	A	A	CDS:-:missense_variant c.475C>T p.Pro159Ser:F0U64_RS00270::amidohydrolase family protein
NZ_CP043820	69529	C	T	T	T	T	T	T	T	T	CDS:-:synonymous_variant c.372G>A p.Pro124Pro:F0U64_RS00270::amidohydrolase family protein
NZ_CP043820	69538	C	A	A	A	A	A	A	A	A	CDS:-:synonymous_variant c.363G>T p.Val121Val:F0U64_RS00270::amidohydrolase family protein
NZ_CP043820	69634	C	A	A	A	A	A	A	A	A	CDS:-:synonymous_variant c.267G>T p.Pro89Pro:F0U64_RS00270::amidohydrolase family protein
NZ_CP043820	69883	G	C	C	C	C	C	C	C	C	CDS:-:synonymous_variant c.18C>G p.Leu6Leu:F0U64_RS00270::amidohydrolase family protein
NZ_CP043820	70229	C	G	G	G	G	G	G	G	G	CDS:-:synonymous_variant c.639G>C p.Leu213Leu:F0U64_RS00275::ABC transporter permease
NZ_CP043820	70291	T	C	C	C	C	C	C	C	C	CDS:-:missense_variant c.577A>G p.Arg193Gly:F0U64_RS00275::ABC transporter permease
NZ_CP043820	70684	T	C	C	C	C	C	C	C	C	CDS:-:missense_variant c.184A>G p.Thr62Ala:F0U64_RS00275::ABC transporter permease
NZ_CP043820	71211	A	G	G	G	G	G	G	G	G	CDS:-:synonymous_variant c.741T>C p.Asn247Asn:F0U64_RS00280::ABC transporter permease
NZ_CP043820	71619	G	A	A	A	A	A	A	A	A	CDS:-:synonymous_variant c.333C>T p.Thr111Thr:F0U64_RS00280::ABC transporter permease
NZ_CP043820	71862	G	C	C	C	C	C	C	C	C	CDS:-:synonymous_variant c.90C>G p.Val30Val:F0U64_RS00280::ABC transporter permease
NZ_CP043820	71871	C	T	T	T	T	T	T	T	T	CDS:-:synonymous_variant c.81G>A p.Thr27Thr:F0U64_RS00280::ABC transporter permease
NZ_CP043820	71912	C	T	T	T	T	T	T	T	T	CDS:-:missense_variant c.40G>A p.Ala14Thr:F0U64_RS00280::ABC transporter permease
NZ_CP043820	71977	G	A	A	A	A	A	A	A	A
NZ_CP043820	72166	C	T	T	T	T	T	T	T	T	CDS:-:synonymous_variant c.1347G>A p.Glu449Glu:F0U64_RS00285::ABC transporter ATP-binding protein
NZ_CP043820	72199	A	G	G	G	G	G	G	G	G	CDS:-:synonymous_variant c.1314T>C p.Gly438Gly:F0U64_RS00285::ABC transporter ATP-binding protein
NZ_CP043820	72313	A	G	G	G	G	G	G	G	G	CDS:-:synonymous_variant c.1200T>C p.Ala400Ala:F0U64_RS00285::ABC transporter ATP-binding protein
NZ_CP043820	72334	C	T	T	T	T	T	T	T	T	CDS:-:missense_variant c.1178_1179delGGinsAA p.Arg393Lys:F0U64_RS00285::ABC transporter ATP-binding protein
NZ_CP043820	72335	C	T	T	T	T	T	T	T	T
NZ_CP043820	72412	A	G	G	G	G	G	G	G	G	CDS:-:synonymous_variant c.1101T>C p.Asp367Asp:F0U64_RS00285::ABC transporter ATP-binding protein
NZ_CP043820	72472	G	A	A	A	A	A	A	A	A	CDS:-:synonymous_variant c.1041C>T p.Asp347Asp:F0U64_RS00285::ABC transporter ATP-binding protein
NZ_CP043820	72481	G	A	A	A	A	A	A	A	A	CDS:-:synonymous_variant c.1032C>T p.Ile344Ile:F0U64_RS00285::ABC transporter ATP-binding protein
NZ_CP043820	72496	C	G	G	G	G	G	G	G	G	CDS:-:synonymous_variant c.1017G>C p.Ala339Ala:F0U64_RS00285::ABC transporter ATP-binding protein
NZ_CP043820	72526	C	G	G	G	G	G	G	G	G	CDS:-:synonymous_variant c.987G>C p.Ala329Ala:F0U64_RS00285::ABC transporter ATP-binding protein
NZ_CP043820	72532	G	C	C	C	C	C	C	C	C	CDS:-:synonymous_variant c.981C>G p.Ala327Ala:F0U64_RS00285::ABC transporter ATP-binding protein
NZ_CP043820	72555	T	C	C	C	C	C	C	C	C	CDS:-:missense_variant c.958A>G p.Ile320Val:F0U64_RS00285::ABC transporter ATP-binding protein
NZ_CP043820	72637	G	A	A	A	A	A	A	A	A	CDS:-:synonymous_variant c.876C>T p.Val292Val:F0U64_RS00285::ABC transporter ATP-binding protein
NZ_CP043820	72643	T	C	C	C	C	C	C	C	C	CDS:-:synonymous_variant c.870A>G p.Glu290Glu:F0U64_RS00285::ABC transporter ATP-binding protein
NZ_CP043820	72811	C	T	T	T	T	T	T	T	T	CDS:-:synonymous_variant c.702G>A p.Glu234Glu:F0U64_RS00285::ABC transporter ATP-binding protein
NZ_CP043820	72835	C	G	G	G	G	G	G	G	G	CDS:-:missense_variant c.678G>C p.Glu226Asp:F0U64_RS00285::ABC transporter ATP-binding protein
NZ_CP043820	72895	C	G	G	G	G	G	G	G	G	CDS:-:synonymous_variant c.618G>C p.Val206Val:F0U64_RS00285::ABC transporter ATP-binding protein
NZ_CP043820	72907	T	C	C	C	C	C	C	C	C	CDS:-:synonymous_variant c.606A>G p.Lys202Lys:F0U64_RS00285::ABC transporter ATP-binding protein
NZ_CP043820	73069	C	T	T	T	T	T	T	T	T	CDS:-:synonymous_variant c.444G>A p.Glu148Glu:F0U64_RS00285::ABC transporter ATP-binding protein
NZ_CP043820	73120	A	G	G	G	G	G	G	G	G	CDS:-:synonymous_variant c.393T>C p.Phe131Phe:F0U64_RS00285::ABC transporter ATP-binding protein
NZ_CP043820	73135	C	T	T	T	T	T	T	T	T	CDS:-:synonymous_variant c.375_378delCGAGinsGGAA p.127:F0U64_RS00285::ABC transporter ATP-binding protein
NZ_CP043820	73138	G	C	C	C	C	C	C	C	C
NZ_CP043820	73225	G	A	A	A	A	A	A	A	A	CDS:-:synonymous_variant c.288C>T p.Asn96Asn:F0U64_RS00285::ABC transporter ATP-binding protein
NZ_CP043820	73318	T	G	G	G	G	G	G	G	G	CDS:-:missense_variant c.195A>C p.Glu65Asp:F0U64_RS00285::ABC transporter ATP-binding protein
NZ_CP043820	73345	G	A	A	A	A	A	A	A	A	CDS:-:synonymous_variant c.168C>T p.His56His:F0U64_RS00285::ABC transporter ATP-binding protein
NZ_CP043820	73582	C	T	T	T	T	T	T	T	T	CDS:-:missense_variant c.959G>A p.Arg320Lys:F0U64_RS00290::BMP family ABC transporter substrate-binding protein
NZ_CP043820	73734	A	G	G	G	G	G	G	G	G	CDS:-:synonymous_variant c.807T>C p.Ile269Ile:F0U64_RS00290::BMP family ABC transporter substrate-binding protein
NZ_CP043820	73743	C	T	T	T	T	T	T	T	T	CDS:-:synonymous_variant c.798G>A p.Glu266Glu:F0U64_RS00290::BMP family ABC transporter substrate-binding protein
NZ_CP043820	73830	T	C	C	C	C	C	C	C	C	CDS:-:synonymous_variant c.711A>G p.Glu237Glu:F0U64_RS00290::BMP family ABC transporter substrate-binding protein
NZ_CP043820	73854	A	G	G	G	G	G	G	G	G	CDS:-:synonymous_variant c.687T>C p.Phe229Phe:F0U64_RS00290::BMP family ABC transporter substrate-binding protein
NZ_CP043820	74157	G	C	C	C	C	C	C	C	C	CDS:-:synonymous_variant c.384C>G p.Ser128Ser:F0U64_RS00290::BMP family ABC transporter substrate-binding protein
NZ_CP043820	74208	G	C	C	C	C	C	C	C	C	CDS:-:synonymous_variant c.333C>G p.Ala111Ala:F0U64_RS00290::BMP family ABC transporter substrate-binding protein
NZ_CP043820	74968	G	T	T	T	T	T	T	T	T
NZ_CP043820	75216	T	C	C	C	C	C	C	C	C	CDS:+:synonymous_variant c.225T>C p.Arg75Arg:F0U64_RS00295::putative integral membrane protein
NZ_CP043820	75236	A	G	G	G	G	G	G	G	G	CDS:+:missense_variant c.245A>G p.Lys82Arg:F0U64_RS00295::putative integral membrane protein
NZ_CP043820	75651	A	G	G	G	G	G	G	G	G	CDS:+:synonymous_variant c.660A>G p.Ala220Ala:F0U64_RS00295::putative integral membrane protein
NZ_CP043820	75759	A	G	G	G	G	G	G	G	G	CDS:+:synonymous_variant c.768A>G p.Glu256Glu:F0U64_RS00295::putative integral membrane protein
NZ_CP043820	75933	A	G	G	G	G	G	G	G	G
NZ_CP043820	75955	A	G	G	G	G	G	G	G	G
NZ_CP043820	76115	T	C	C	C	C	C	C	C	C	CDS:+:synonymous_variant c.84T>C p.Phe28Phe:F0U64_RS00300:panE:2-dehydropantoate 2-reductase
NZ_CP043820	76125	G	A	A	A	A	A	A	A	A	CDS:+:missense_variant c.94G>A p.Glu32Lys:F0U64_RS00300:panE:2-dehydropantoate 2-reductase
NZ_CP043820	76295	C	T	T	T	T	T	T	T	T	CDS:+:synonymous_variant c.264C>T p.Arg88Arg:F0U64_RS00300:panE:2-dehydropantoate 2-reductase
NZ_CP043820	76310	C	A	A	A	A	A	A	A	A	CDS:+:synonymous_variant c.279C>A p.Pro93Pro:F0U64_RS00300:panE:2-dehydropantoate 2-reductase
NZ_CP043820	76475	C	T	T	T	T	T	T	T	T	CDS:+:synonymous_variant c.444_447delCGAAinsTGAG p.150:F0U64_RS00300:panE:2-dehydropantoate 2-reductase
NZ_CP043820	76478	A	G	G	G	G	G	G	G	G
NZ_CP043820	76493	G	C	C	C	C	C	C	C	C	CDS:+:synonymous_variant c.462G>C p.Ala154Ala:F0U64_RS00300:panE:2-dehydropantoate 2-reductase
NZ_CP043820	76826	C	G	G	G	G	G	G	G	G	CDS:+:synonymous_variant c.795C>G p.Gly265Gly:F0U64_RS00300:panE:2-dehydropantoate 2-reductase
NZ_CP043820	76923	C	T	T	T	T	T	T	T	T	CDS:+:synonymous_variant c.892C>T p.Leu298Leu:F0U64_RS00300:panE:2-dehydropantoate 2-reductase
NZ_CP043820	77076	G	A	A	A	A	A	A	A	A
NZ_CP043820	77236	A	C	C	C	C	C	C	C	C	CDS:+:missense_variant c.112A>C p.Asn38His:F0U64_RS00305::NAD(P)-dependent oxidoreductase
NZ_CP043820	77398	C	T	T	T	T	T	T	T	T	CDS:+:synonymous_variant c.274C>T p.Leu92Leu:F0U64_RS00305::NAD(P)-dependent oxidoreductase
NZ_CP043820	77604	T	C	C	C	C	C	C	C	C	CDS:+:synonymous_variant c.480T>C p.Arg160Arg:F0U64_RS00305::NAD(P)-dependent oxidoreductase
NZ_CP043820	77633	C	T	T	T	T	T	T	T	T	CDS:+:missense_variant c.509C>T p.Ala170Val:F0U64_RS00305::NAD(P)-dependent oxidoreductase
NZ_CP043820	77989	C	A	A	A	A	A	A	A	A	CDS:+:missense_variant c.96C>A p.Asp32Glu:F0U64_RS00310::polyketide cyclase
NZ_CP043820	78055	T	C	C	C	C	C	C	C	C	CDS:+:synonymous_variant c.162T>C p.Tyr54Tyr:F0U64_RS00310::polyketide cyclase
NZ_CP043820	78357	T	C	C	C	C	C	C	C	C
NZ_CP043820	78446	G	A	A	A	A	A	A	A	A	CDS:+:missense_variant c.88G>A p.Ala30Thr:F0U64_RS00315::flavin reductase family protein
NZ_CP043820	78631	A	G	G	G	G	G	G	G	G	CDS:+:synonymous_variant c.273A>G p.Gly91Gly:F0U64_RS00315::flavin reductase family protein
NZ_CP043820	78673	T	C	C	C	C	C	C	C	C	CDS:+:synonymous_variant c.315T>C p.Phe105Phe:F0U64_RS00315::flavin reductase family protein
NZ_CP043820	78724	C	G	G	G	G	G	G	G	G	CDS:+:synonymous_variant c.366C>G p.Leu122Leu:F0U64_RS00315::flavin reductase family protein
NZ_CP043820	78826	C	T	T	T	T	T	T	T	T	CDS:+:synonymous_variant c.468C>T p.Asn156Asn:F0U64_RS00315::flavin reductase family protein
NZ_CP043820	78983	A	G	G	G	G	G	G	G	G	CDS:+:synonymous_variant c.51A>G p.Val17Val:F0U64_RS00320::nucleoside 2-deoxyribosyltransferase
NZ_CP043820	79057	T	C	C	C	C	C	C	C	C	CDS:+:missense_variant c.125T>C p.Leu42Pro:F0U64_RS00320::nucleoside 2-deoxyribosyltransferase
NZ_CP043820	79184	T	C	C	C	C	C	C	C	C	CDS:+:synonymous_variant c.252T>C p.Gly84Gly:F0U64_RS00320::nucleoside 2-deoxyribosyltransferase
NZ_CP043820	79262	T	C	C	C	C	C	C	C	C	CDS:+:synonymous_variant c.330T>C p.Arg110Arg:F0U64_RS00320::nucleoside 2-deoxyribosyltransferase
NZ_CP043820	79295	T	C	C	C	C	C	C	C	C	CDS:+:synonymous_variant c.363T>C p.Asp121Asp:F0U64_RS00320::nucleoside 2-deoxyribosyltransferase
NZ_CP043820	79362	T	C	C	C	C	C	C	C	C	CDS:+:synonymous_variant c.430T>C p.Leu144Leu:F0U64_RS00320::nucleoside 2-deoxyribosyltransferase
NZ_CP043820	79367	C	G	G	G	G	G	G	G	G	CDS:+:synonymous_variant c.435C>G p.Ala145Ala:F0U64_RS00320::nucleoside 2-deoxyribosyltransferase
NZ_CP043820	79376	C	G	G	G	G	G	G	G	G	CDS:+:synonymous_variant c.444C>G p.Ala148Ala:F0U64_RS00320::nucleoside 2-deoxyribosyltransferase
NZ_CP043820	80052	A	G	G	G	G	G	G	G	G	CDS:-:missense_variant c.100T>C p.Tyr34His:F0U64_RS00325::TetR/AcrR family transcriptional regulator
NZ_CP043820	80083	A	G	G	G	G	G	G	G	G	CDS:-:synonymous_variant c.69T>C p.Ile23Ile:F0U64_RS00325::TetR/AcrR family transcriptional regulator
NZ_CP043820	80104	C	T	T	T	T	T	T	T	T	CDS:-:synonymous_variant c.48G>A p.Ser16Ser:F0U64_RS00325::TetR/AcrR family transcriptional regulator
NZ_CP043820	80249	T	C	C	C	C	C	C	C	C
NZ_CP043820	80255	A	G	G	G	G	G	G	G	G
NZ_CP043820	80264	C	G	G	G	G	G	G	G	G
NZ_CP043820	80269	A	C	C	C	C	C	C	C	C
NZ_CP043820	80270	T	G	G	G	G	G	G	G	G
NZ_CP043820	80271	G	C	C	C	C	C	C	C	C
NZ_CP043820	80287	C	T	T	T	T	T	T	T	T
NZ_CP043820	80288	T	C	C	C	C	C	C	C	C
NZ_CP043820	80298	C	T	T	T	T	T	T	T	T
NZ_CP043820	80299	T	C	C	C	C	C	C	C	C
NZ_CP043820	80310	A	C	C	C	C	C	C	C	C	CDS:+:missense_variant c.8_10delATGinsCTT p.AsnAla3ThrSer:F0U64_RS00330::MFS transporter
NZ_CP043820	80312	G	T	T	T	T	T	T	T	T
NZ_CP043820	80317	G	C	C	C	C	C	C	C	C	CDS:+:missense_variant c.15_16delGAinsCT p.Thr6Ser:F0U64_RS00330::MFS transporter
NZ_CP043820	80318	A	T	T	T	T	T	T	T	T
NZ_CP043820	80324	A	G	G	G	G	G	G	G	G	CDS:+:missense_variant c.22A>G p.Thr8Ala:F0U64_RS00330::MFS transporter
NZ_CP043820	80477	T	G	G	G	G	G	G	G	G	CDS:+:missense_variant c.175T>G p.Leu59Val:F0U64_RS00330::MFS transporter
NZ_CP043820	80565	G	A	A	A	A	A	A	A	A	CDS:+:missense_variant c.263G>A p.Arg88Lys:F0U64_RS00330::MFS transporter
NZ_CP043820	80572	G	C	C	C	C	C	C	C	C	CDS:+:synonymous_variant c.270G>C p.Ala90Ala:F0U64_RS00330::MFS transporter
NZ_CP043820	80587	T	C	C	C	C	C	C	C	C	CDS:+:synonymous_variant c.285T>C p.Phe95Phe:F0U64_RS00330::MFS transporter
NZ_CP043820	80593	G	C	C	C	C	C	C	C	C	CDS:+:synonymous_variant c.291_294delGGGGinsCGGT p.99:F0U64_RS00330::MFS transporter
NZ_CP043820	80596	G	T	T	T	T	T	T	T	T
NZ_CP043820	80601	T	G	G	G	G	G	G	G	G	CDS:+:missense_variant c.299_303delTGGCCinsGGGCG p.Val100Gly:F0U64_RS00330::MFS transporter
NZ_CP043820	80605	C	G	G	G	G	G	G	G	G
NZ_CP043820	80674	C	T	T	T	T	T	T	T	T	CDS:+:synonymous_variant c.372C>T p.Ala124Ala:F0U64_RS00330::MFS transporter
NZ_CP043820	80764	C	G	G	G	G	G	G	G	G	CDS:+:synonymous_variant c.462C>G p.Gly154Gly:F0U64_RS00330::MFS transporter
NZ_CP043820	80785	C	G	G	G	G	G	G	G	G	CDS:+:synonymous_variant c.483C>G p.Gly161Gly:F0U64_RS00330::MFS transporter
NZ_CP043820	80791	G	A	A	A	A	A	A	A	A	CDS:+:synonymous_variant c.489G>A p.Ala163Ala:F0U64_RS00330::MFS transporter
NZ_CP043820	80821	C	G	G	G	G	G	G	G	G	CDS:+:synonymous_variant c.519C>G p.Pro173Pro:F0U64_RS00330::MFS transporter
NZ_CP043820	80833	T	C	C	C	C	C	C	C	C	CDS:+:synonymous_variant c.531_537delTCTCTACinsCCTGTAT p.180:F0U64_RS00330::MFS transporter
NZ_CP043820	80836	C	G	G	G	G	G	G	G	G
NZ_CP043820	80839	C	T	T	T	T	T	T	T	T
NZ_CP043820	80845	A	C	C	C	C	C	C	C	C	CDS:+:synonymous_variant c.543A>C p.Ala181Ala:F0U64_RS00330::MFS transporter
NZ_CP043820	80857	A	C	C	C	C	C	C	C	C	CDS:+:missense_variant c.555A>C p.Glu185Asp:F0U64_RS00330::MFS transporter
NZ_CP043820	80878	G	A	A	A	A	A	A	A	A	CDS:+:synonymous_variant c.576G>A p.Val192Val:F0U64_RS00330::MFS transporter
NZ_CP043820	80972	A	C	C	C	C	C	C	C	C	CDS:+:missense_variant c.670A>C p.Met224Leu:F0U64_RS00330::MFS transporter
NZ_CP043820	80986	G	T	T	T	T	T	T	T	T	CDS:+:synonymous_variant c.684_688delGGGTTinsTGGCC p.231:F0U64_RS00330::MFS transporter
NZ_CP043820	80989	T	C	C	C	C	C	C	C	C
NZ_CP043820	80990	T	C	C	C	C	C	C	C	C
NZ_CP043820	80995	G	C	C	C	C	C	C	C	C	CDS:+:synonymous_variant c.693G>C p.Gly231Gly:F0U64_RS00330::MFS transporter
NZ_CP043820	81238	C	G	G	G	G	G	G	G	G	CDS:+:synonymous_variant c.936C>G p.Ala312Ala:F0U64_RS00330::MFS transporter
NZ_CP043820	81466	C	G	G	G	G	G	G	G	G	CDS:+:synonymous_variant c.1164C>G p.Ala388Ala:F0U64_RS00330::MFS transporter
NZ_CP043820	81514	G	A	A	A	A	A	A	A	A
NZ_CP043820	81516	C	T	T	T	T	T	T	T	T
NZ_CP043820	81528	C	T	T	T	T	T	T	T	T
NZ_CP043820	81581	G	C	C	C	C	C	C	C	C	CDS:-:synonymous_variant c.708C>G p.Ala236Ala:F0U64_RS00335::3,4-dihydroxy-2-butanone-4-phosphate synthase
NZ_CP043820	81587	C	T	T	T	T	T	T	T	T	CDS:-:synonymous_variant c.702G>A p.Glu234Glu:F0U64_RS00335::3,4-dihydroxy-2-butanone-4-phosphate synthase
NZ_CP043820	81626	G	A	A	A	A	A	A	A	A	CDS:-:synonymous_variant c.663C>T p.Arg221Arg:F0U64_RS00335::3,4-dihydroxy-2-butanone-4-phosphate synthase
NZ_CP043820	81929	G	A	A	A	A	A	A	A	A	CDS:-:synonymous_variant c.360C>T p.Val120Val:F0U64_RS00335::3,4-dihydroxy-2-butanone-4-phosphate synthase
NZ_CP043820	81992	A	G	G	G	G	G	G	G	G	CDS:-:synonymous_variant c.294_297delTTTTinsCTTC p.100:F0U64_RS00335::3,4-dihydroxy-2-butanone-4-phosphate synthase
NZ_CP043820	81995	A	G	G	G	G	G	G	G	G
NZ_CP043820	82025	G	C	C	C	C	C	C	C	C	CDS:-:synonymous_variant c.264C>G p.Leu88Leu:F0U64_RS00335::3,4-dihydroxy-2-butanone-4-phosphate synthase
NZ_CP043820	82031	A	G	G	G	G	G	G	G	G	CDS:-:synonymous_variant c.255_258delCCTTinsTCTC p.87:F0U64_RS00335::3,4-dihydroxy-2-butanone-4-phosphate synthase
NZ_CP043820	82034	G	A	A	A	A	A	A	A	A
NZ_CP043820	82355	A	G	G	G	G	G	G	G	G
NZ_CP043820	82368	C	T	T	T	T	T	T	T	T
NZ_CP043820	82479	T	C	C	C	C	C	C	C	C	regulatory:-:intergenic_region n.82479T>C
NZ_CP043820	82601	A	G	G	G	G	G	G	G	G
NZ_CP043820	82603	G	T	T	T	T	T	T	T	T
NZ_CP043820	82606	C	G	G	G	G	G	G	G	G
NZ_CP043820	82898	A	T	T	T	T	T	T	T	T
NZ_CP043820	83079	T	G	G	G	G	G	G	G	G	CDS:-:missense_variant c.511A>C p.Thr171Pro:F0U64_RS00340::SET domain-containing protein
NZ_CP043820	83086	G	T	T	T	T	T	T	T	T	CDS:-:synonymous_variant c.504C>A p.Pro168Pro:F0U64_RS00340::SET domain-containing protein
NZ_CP043820	83095	A	G	G	G	G	G	G	G	G	CDS:-:synonymous_variant c.492_495delAGCTinsGGCC p.166:F0U64_RS00340::SET domain-containing protein
NZ_CP043820	83098	T	C	C	C	C	C	C	C	C
NZ_CP043820	83386	G	A	A	A	A	A	A	A	A	CDS:-:synonymous_variant c.204C>T p.Leu68Leu:F0U64_RS00340::SET domain-containing protein
NZ_CP043820	83476	T	C	C	C	C	C	C	C	C	CDS:-:synonymous_variant c.114A>G p.Glu38Glu:F0U64_RS00340::SET domain-containing protein
NZ_CP043820	83500	A	G	G	G	G	G	G	G	G	CDS:-:synonymous_variant c.90T>C p.Ile30Ile:F0U64_RS00340::SET domain-containing protein
NZ_CP043820	83667	A	G	G	G	G	G	G	G	G
NZ_CP043820	83685	T	G	G	G	G	G	G	G	G
NZ_CP043820	83686	G	C	C	C	C	C	C	C	C
NZ_CP043820	83687	T	G	G	G	G	G	G	G	G
NZ_CP043820	83693	C	T	T	T	T	T	T	T	T
NZ_CP043820	83977	G	C	C	C	C	C	C	C	C	CDS:+:synonymous_variant c.279G>C p.Ala93Ala:F0U64_RS00345::hypothetical protein
NZ_CP043820	83989	A	G	G	G	G	G	G	G	G	CDS:+:synonymous_variant c.291A>G p.Ala97Ala:F0U64_RS00345::hypothetical protein
NZ_CP043820	84055	C	T	T	T	T	T	T	T	T	CDS:+:synonymous_variant c.357C>T p.Arg119Arg:F0U64_RS00345::hypothetical protein
NZ_CP043820	84194	A	G	G	G	G	G	G	G	G	CDS:+:missense_variant c.496A>G p.Ile166Val:F0U64_RS00345::hypothetical protein
NZ_CP043820	84220	A	G	G	G	G	G	G	G	G	CDS:+:synonymous_variant c.522A>G p.Leu174Leu:F0U64_RS00345::hypothetical protein
NZ_CP043820	84241	T	C	C	C	C	C	C	C	C	CDS:+:synonymous_variant c.543_546delTATTinsCATC p.183:F0U64_RS00345::hypothetical protein
NZ_CP043820	84244	T	C	C	C	C	C	C	C	C
NZ_CP043820	84271	C	G	G	G	G	G	G	G	G	CDS:+:synonymous_variant c.573C>G p.Val191Val:F0U64_RS00345::hypothetical protein
NZ_CP043820	84286	G	A	A	A	A	A	A	A	A	CDS:+:synonymous_variant c.588G>A p.Ala196Ala:F0U64_RS00345::hypothetical protein
NZ_CP043820	84463	T	C	C	C	C	C	C	C	C	CDS:+:synonymous_variant c.765T>C p.Asp255Asp:F0U64_RS00345::hypothetical protein
NZ_CP043820	84511	T	C	C	C	C	C	C	C	C	CDS:+:synonymous_variant c.813T>C p.Asp271Asp:F0U64_RS00345::hypothetical protein
NZ_CP043820	84746	A	G	G	G	G	G	G	G	G	CDS:-:synonymous_variant c.376T>C p.Leu126Leu:F0U64_RS00350::Lrp/AsnC family transcriptional regulator
NZ_CP043820	84888	T	C	C	C	C	C	C	C	C	CDS:-:synonymous_variant c.234A>G p.Glu78Glu:F0U64_RS00350::Lrp/AsnC family transcriptional regulator
NZ_CP043820	85014	G	A	A	A	A	A	A	A	A	CDS:-:synonymous_variant c.108C>T p.Cys36Cys:F0U64_RS00350::Lrp/AsnC family transcriptional regulator
NZ_CP043820	85173	G	A	A	A	A	A	A	A	A
NZ_CP043820	85673	C	G	G	G	G	G	G	G	G	CDS:+:synonymous_variant c.459C>G p.Arg153Arg:F0U64_RS00355:ilvB:biosynthetic-type acetolactate synthase large subunit
NZ_CP043820	85757	T	C	C	C	C	C	C	C	C	CDS:+:synonymous_variant c.543T>C p.Phe181Phe:F0U64_RS00355:ilvB:biosynthetic-type acetolactate synthase large subunit
NZ_CP043820	85982	T	C	C	C	C	C	C	C	C	CDS:+:synonymous_variant c.768T>C p.Ala256Ala:F0U64_RS00355:ilvB:biosynthetic-type acetolactate synthase large subunit
NZ_CP043820	86025	T	C	C	C	C	C	C	C	C	CDS:+:synonymous_variant c.811T>C p.Leu271Leu:F0U64_RS00355:ilvB:biosynthetic-type acetolactate synthase large subunit
NZ_CP043820	86162	C	T	T	T	T	T	T	T	T	CDS:+:synonymous_variant c.948C>T p.Asp316Asp:F0U64_RS00355:ilvB:biosynthetic-type acetolactate synthase large subunit
NZ_CP043820	86195	C	T	T	T	T	T	T	T	T	CDS:+:synonymous_variant c.981C>T p.Cys327Cys:F0U64_RS00355:ilvB:biosynthetic-type acetolactate synthase large subunit
NZ_CP043820	86216	C	T	T	T	T	T	T	T	T	CDS:+:synonymous_variant c.1002C>T p.His334His:F0U64_RS00355:ilvB:biosynthetic-type acetolactate synthase large subunit
NZ_CP043820	86339	T	G	G	G	G	G	G	G	G	CDS:+:synonymous_variant c.1125T>G p.Arg375Arg:F0U64_RS00355:ilvB:biosynthetic-type acetolactate synthase large subunit
NZ_CP043820	86558	C	T	T	T	T	T	T	T	T	CDS:+:synonymous_variant c.1344C>T p.Gly448Gly:F0U64_RS00355:ilvB:biosynthetic-type acetolactate synthase large subunit
NZ_CP043820	86735	T	C	C	C	C	C	C	C	C	CDS:+:synonymous_variant c.1521T>C p.Tyr507Tyr:F0U64_RS00355:ilvB:biosynthetic-type acetolactate synthase large subunit
NZ_CP043820	86765	G	T	T	T	T	T	T	T	T	CDS:+:synonymous_variant c.1551G>T p.Leu517Leu:F0U64_RS00355:ilvB:biosynthetic-type acetolactate synthase large subunit
NZ_CP043820	86783	C	T	T	T	T	T	T	T	T	CDS:+:synonymous_variant c.1569C>T p.Tyr523Tyr:F0U64_RS00355:ilvB:biosynthetic-type acetolactate synthase large subunit
NZ_CP043820	87447	G	A	A	A	A	A	A	A	A	CDS:-:synonymous_variant c.474_477delCGCCinsTGCT p.160:F0U64_RS00360::SDR family oxidoreductase
NZ_CP043820	87450	G	A	A	A	A	A	A	A	A
NZ_CP043820	87488	A	G	G	G	G	G	G	G	G	CDS:-:synonymous_variant c.436T>C p.Leu146Leu:F0U64_RS00360::SDR family oxidoreductase
NZ_CP043820	87516	T	C	C	C	C	C	C	C	C	CDS:-:synonymous_variant c.408A>G p.Glu136Glu:F0U64_RS00360::SDR family oxidoreductase
NZ_CP043820	87525	A	G	G	G	G	G	G	G	G	CDS:-:synonymous_variant c.399T>C p.His133His:F0U64_RS00360::SDR family oxidoreductase
NZ_CP043820	87570	C	T	T	T	T	T	T	T	T	CDS:-:synonymous_variant c.354G>A p.Glu118Glu:F0U64_RS00360::SDR family oxidoreductase
NZ_CP043820	87654	G	A	A	A	A	A	A	A	A	CDS:-:missense_variant c.262_270delCGCGAGCACinsGCCGAACAT p.Arg88Ala:F0U64_RS00360::SDR family oxidoreductase
NZ_CP043820	87657	C	T	T	T	T	T	T	T	T
NZ_CP043820	87661	C	G	G	G	G	G	G	G	G
NZ_CP043820	87662	G	C	C	C	C	C	C	C	C
NZ_CP043820	87673	T	G	G	G	G	G	G	G	G	CDS:-:missense_variant c.251A>C p.Glu84Ala:F0U64_RS00360::SDR family oxidoreductase
NZ_CP043820	87678	G	C	C	C	C	C	C	C	C	CDS:-:synonymous_variant c.246C>G p.Ala82Ala:F0U64_RS00360::SDR family oxidoreductase
NZ_CP043820	87693	G	C	C	C	C	C	C	C	C	CDS:-:synonymous_variant c.228_231delCGCCinsTGCG p.78:F0U64_RS00360::SDR family oxidoreductase
NZ_CP043820	87696	G	A	A	A	A	A	A	A	A
NZ_CP043820	87723	A	G	G	G	G	G	G	G	G	CDS:-:synonymous_variant c.201T>C p.His67His:F0U64_RS00360::SDR family oxidoreductase
NZ_CP043820	87738	A	G	G	G	G	G	G	G	G	CDS:-:synonymous_variant c.186T>C p.Asp62Asp:F0U64_RS00360::SDR family oxidoreductase
NZ_CP043820	87766	G	T	T	T	T	T	T	T	T	CDS:-:missense_variant c.157_158delACinsGA p.Thr53Glu:F0U64_RS00360::SDR family oxidoreductase
NZ_CP043820	87767	T	C	C	C	C	C	C	C	C
NZ_CP043820	87804	C	G	G	G	G	G	G	G	G	CDS:-:synonymous_variant c.120G>C p.Ala40Ala:F0U64_RS00360::SDR family oxidoreductase
NZ_CP043820	87812	T	A	A	A	A	A	A	A	A	CDS:-:missense_variant c.108_112delCGGCAinsAGGCT p.Ser38Cys:F0U64_RS00360::SDR family oxidoreductase
NZ_CP043820	87816	G	T	T	T	T	T	T	T	T
NZ_CP043820	87909	C	T	T	T	T	T	T	T	T	CDS:-:synonymous_variant c.15G>A p.Leu5Leu:F0U64_RS00360::SDR family oxidoreductase
NZ_CP043820	87927	T	C	C	C	C	C	C	C	C
NZ_CP043820	87974	C	T	T	T	T	T	T	T	T	CDS:-:synonymous_variant c.819G>A p.Arg273Arg:F0U64_RS00365::ABC transporter permease
NZ_CP043820	87989	G	C	C	C	C	C	C	C	C	CDS:-:synonymous_variant c.804C>G p.Val268Val:F0U64_RS00365::ABC transporter permease
NZ_CP043820	88138	G	A	A	A	A	A	A	A	A	CDS:-:synonymous_variant c.655C>T p.Leu219Leu:F0U64_RS00365::ABC transporter permease
NZ_CP043820	88352	G	C	C	C	C	C	C	C	C	CDS:-:synonymous_variant c.441C>G p.Gly147Gly:F0U64_RS00365::ABC transporter permease
NZ_CP043820	88532	G	A	A	A	A	A	A	A	A	CDS:-:synonymous_variant c.261C>T p.His87His:F0U64_RS00365::ABC transporter permease
NZ_CP043820	88547	G	A	A	A	A	A	A	A	A	CDS:-:synonymous_variant c.246C>T p.Arg82Arg:F0U64_RS00365::ABC transporter permease
NZ_CP043820	88574	C	T	T	T	T	T	T	T	T	CDS:-:synonymous_variant c.219G>A p.Leu73Leu:F0U64_RS00365::ABC transporter permease
NZ_CP043820	88670	T	G	G	G	G	G	G	G	G	CDS:-:synonymous_variant c.123A>C p.Gly41Gly:F0U64_RS00365::ABC transporter permease
NZ_CP043820	88681	G	T	T	T	T	T	T	T	T	CDS:-:missense_variant c.112C>A p.Leu38Ile:F0U64_RS00365::ABC transporter permease
NZ_CP043820	88717	G	C	C	C	C	C	C	C	C	CDS:-:missense_variant c.64_76delGCGCGGCGTCGCCinsACCTTGCGGCGCG p.AlaArgArgArgLeu22ThrLeuArgArgVal:F0U64_RS00365::ABC transporter permease
NZ_CP043820	88721	A	C	C	C	C	C	C	C	C
NZ_CP043820	88725	C	A	A	A	A	A	A	A	A
NZ_CP043820	88726	G	A	A	A	A	A	A	A	A
NZ_CP043820	88727	C	G	G	G	G	G	G	G	G
NZ_CP043820	88729	C	T	T	T	T	T	T	T	T
NZ_CP043820	88739	C	G	G	G	G	G	G	G	G	CDS:-:synonymous_variant c.54G>C p.Arg18Arg:F0U64_RS00365::ABC transporter permease
NZ_CP043820	88753	A	G	G	G	G	G	G	G	G	CDS:-:synonymous_variant c.40T>C p.Leu14Leu:F0U64_RS00365::ABC transporter permease
NZ_CP043820	88944	A	G	G	G	G	G	G	G	G	CDS:-:synonymous_variant c.630T>C p.Gly210Gly:F0U64_RS00370::ABC transporter ATP-binding protein
NZ_CP043820	89046	C	T	T	T	T	T	T	T	T	CDS:-:synonymous_variant c.528G>A p.Glu176Glu:F0U64_RS00370::ABC transporter ATP-binding protein
NZ_CP043820	89169	C	G	G	G	G	G	G	G	G	CDS:-:synonymous_variant c.403_405delTTGinsCTC p.136:F0U64_RS00370::ABC transporter ATP-binding protein
NZ_CP043820	89171	A	G	G	G	G	G	G	G	G
NZ_CP043820	89204	G	A	A	A	A	A	A	A	A	CDS:-:synonymous_variant c.370C>T p.Leu124Leu:F0U64_RS00370::ABC transporter ATP-binding protein
NZ_CP043820	89232	T	C	C	C	C	C	C	C	C	CDS:-:synonymous_variant c.342A>G p.Arg114Arg:F0U64_RS00370::ABC transporter ATP-binding protein
NZ_CP043820	89343	G	C	C	C	C	C	C	C	C	CDS:-:synonymous_variant c.231C>G p.Ala77Ala:F0U64_RS00370::ABC transporter ATP-binding protein
NZ_CP043820	89843	C	T	T	T	T	T	T	T	T	CDS:-:synonymous_variant c.786G>A p.Ala262Ala:F0U64_RS00375::ABC transporter substrate-binding protein
NZ_CP043820	89873	T	C	C	C	C	C	C	C	C	CDS:-:synonymous_variant c.756A>G p.Val252Val:F0U64_RS00375::ABC transporter substrate-binding protein
NZ_CP043820	89939	G	A	A	A	A	A	A	A	A	CDS:-:synonymous_variant c.690C>T p.Gly230Gly:F0U64_RS00375::ABC transporter substrate-binding protein
NZ_CP043820	90014	T	C	C	C	C	C	C	C	C	CDS:-:synonymous_variant c.615A>G p.Glu205Glu:F0U64_RS00375::ABC transporter substrate-binding protein
NZ_CP043820	90104	A	G	G	G	G	G	G	G	G	CDS:-:synonymous_variant c.525T>C p.Asp175Asp:F0U64_RS00375::ABC transporter substrate-binding protein
NZ_CP043820	90125	T	G	G	G	G	G	G	G	G	CDS:-:synonymous_variant c.504A>C p.Ala168Ala:F0U64_RS00375::ABC transporter substrate-binding protein
NZ_CP043820	90236	G	A	A	A	A	A	A	A	A	CDS:-:synonymous_variant c.393C>T p.Asp131Asp:F0U64_RS00375::ABC transporter substrate-binding protein
NZ_CP043820	90296	C	G	G	G	G	G	G	G	G	CDS:-:synonymous_variant c.333G>C p.Thr111Thr:F0U64_RS00375::ABC transporter substrate-binding protein
NZ_CP043820	90323	C	G	G	G	G	G	G	G	G	CDS:-:synonymous_variant c.306G>C p.Ala102Ala:F0U64_RS00375::ABC transporter substrate-binding protein
NZ_CP043820	90357	A	G	G	G	G	G	G	G	G	CDS:-:missense_variant c.272T>C p.Val91Ala:F0U64_RS00375::ABC transporter substrate-binding protein
NZ_CP043820	90422	T	C	C	C	C	C	C	C	C	CDS:-:synonymous_variant c.207A>G p.Glu69Glu:F0U64_RS00375::ABC transporter substrate-binding protein
NZ_CP043820	90452	T	C	C	C	C	C	C	C	C	CDS:-:synonymous_variant c.177A>G p.Lys59Lys:F0U64_RS00375::ABC transporter substrate-binding protein
NZ_CP043820	90463	C	G	G	G	G	G	G	G	G	CDS:-:missense_variant c.166G>C p.Val56Leu:F0U64_RS00375::ABC transporter substrate-binding protein
NZ_CP043820	90530	C	G	G	G	G	G	G	G	G	CDS:-:synonymous_variant c.99G>C p.Ala33Ala:F0U64_RS00375::ABC transporter substrate-binding protein
NZ_CP043820	90565	T	C	C	C	C	C	C	C	C	CDS:-:missense_variant c.64A>G p.Ser22Gly:F0U64_RS00375::ABC transporter substrate-binding protein
NZ_CP043820	90581	A	T	T	T	T	T	T	T	T	CDS:-:synonymous_variant c.48T>A p.Ala16Ala:F0U64_RS00375::ABC transporter substrate-binding protein
NZ_CP043820	90650	A	G	G	G	G	G	G	G	G
NZ_CP043820	90785	C	A	A	A	A	A	A	A	A	CDS:-:missense_variant c.2629G>T p.Ala877Ser:F0U64_RS00380::DNA topoisomerase III
NZ_CP043820	91167	G	C	C	C	C	C	C	C	C	CDS:-:synonymous_variant c.2247C>G p.Val749Val:F0U64_RS00380::DNA topoisomerase III
NZ_CP043820	91209	G	C	C	C	C	C	C	C	C	CDS:-:synonymous_variant c.2205C>G p.Arg735Arg:F0U64_RS00380::DNA topoisomerase III
NZ_CP043820	91299	G	A	A	A	A	A	A	A	A	CDS:-:synonymous_variant c.2115C>T p.Phe705Phe:F0U64_RS00380::DNA topoisomerase III
NZ_CP043820	91368	A	G	G	G	G	G	G	G	G	CDS:-:synonymous_variant c.2046T>C p.Gly682Gly:F0U64_RS00380::DNA topoisomerase III
NZ_CP043820	91739	A	G	G	G	G	G	G	G	G	CDS:-:synonymous_variant c.1675T>C p.Leu559Leu:F0U64_RS00380::DNA topoisomerase III
NZ_CP043820	91827	G	C	C	C	C	C	C	C	C	CDS:-:synonymous_variant c.1587C>G p.Thr529Thr:F0U64_RS00380::DNA topoisomerase III
NZ_CP043820	91917	T	C	C	C	C	C	C	C	C	CDS:-:synonymous_variant c.1497A>G p.Leu499Leu:F0U64_RS00380::DNA topoisomerase III
NZ_CP043820	91986	C	G	G	G	G	G	G	G	G	CDS:-:synonymous_variant c.1428G>C p.Val476Val:F0U64_RS00380::DNA topoisomerase III
NZ_CP043820	92253	A	G	G	G	G	G	G	G	G	CDS:-:synonymous_variant c.1161T>C p.Asp387Asp:F0U64_RS00380::DNA topoisomerase III
NZ_CP043820	92436	A	G	G	G	G	G	G	G	G	CDS:-:synonymous_variant c.978T>C p.Tyr326Tyr:F0U64_RS00380::DNA topoisomerase III
NZ_CP043820	92700	G	A	A	A	A	A	A	A	A	CDS:-:synonymous_variant c.714C>T p.Asp238Asp:F0U64_RS00380::DNA topoisomerase III
NZ_CP043820	92922	C	T	T	T	T	T	T	T	T	CDS:-:synonymous_variant c.492G>A p.Glu164Glu:F0U64_RS00380::DNA topoisomerase III
NZ_CP043820	92934	G	C	C	C	C	C	C	C	C	CDS:-:synonymous_variant c.480C>G p.Arg160Arg:F0U64_RS00380::DNA topoisomerase III
NZ_CP043820	93219	C	G	G	G	G	G	G	G	G	CDS:-:synonymous_variant c.195G>C p.Pro65Pro:F0U64_RS00380::DNA topoisomerase III
NZ_CP043820	93354	T	G	G	G	G	G	G	G	G	CDS:-:synonymous_variant c.60A>C p.Ala20Ala:F0U64_RS00380::DNA topoisomerase III
NZ_CP043820	94016	C	T	T	T	T	T	T	T	T	CDS:+:synonymous_variant c.541C>T p.Leu181Leu:F0U64_RS00385::DUF4401 domain-containing protein
NZ_CP043820	94061	C	T	T	T	T	T	T	T	T	CDS:+:missense_variant c.586_589delCTGAinsTTGG p.Ile197Val:F0U64_RS00385::DUF4401 domain-containing protein
NZ_CP043820	94064	A	G	G	G	G	G	G	G	G
NZ_CP043820	94072	A	G	G	G	G	G	G	G	G	CDS:+:synonymous_variant c.597A>G p.Pro199Pro:F0U64_RS00385::DUF4401 domain-containing protein
NZ_CP043820	94094	G	A	A	A	A	A	A	A	A	CDS:+:missense_variant c.619G>A p.Val207Ile:F0U64_RS00385::DUF4401 domain-containing protein
NZ_CP043820	94109	G	A	A	A	A	A	A	A	A	CDS:+:missense_variant c.634_635delGTinsAC p.Val212Thr:F0U64_RS00385::DUF4401 domain-containing protein
NZ_CP043820	94110	T	C	C	C	C	C	C	C	C
NZ_CP043820	94118	A	G	G	G	G	G	G	G	G	CDS:+:missense_variant&conservative_inframe_insertion c.643_646delATGTinsGTGTTCGGCCCGATGGTGACGGTGCTGGTGA p.Met215_Phe216delinsValPheGlyProMetValThrValLeuValIle:F0U64_RS00385::DUF4401 domain-containing protein
NZ_CP043820	94130	T	G	G	G	G	G	G	G	G	CDS:+:missense_variant c.655_656delTTinsGC p.Phe219Ala:F0U64_RS00385::DUF4401 domain-containing protein
NZ_CP043820	94131	T	C	C	C	C	C	C	C	C
NZ_CP043820	94136	C	T	T	T	T	T	T	T	T	CDS:+:missense_variant c.661_662delCTinsTC p.Leu221Ser:F0U64_RS00385::DUF4401 domain-containing protein
NZ_CP043820	94137	T	C	C	C	C	C	C	C	C
NZ_CP043820	94154	G	A	A	A	A	A	A	A	A	CDS:+:missense_variant c.679G>A p.Val227Ile:F0U64_RS00385::DUF4401 domain-containing protein
NZ_CP043820	94177	C	G	G	G	G	G	G	G	G	CDS:+:synonymous_variant c.702C>G p.Ala234Ala:F0U64_RS00385::DUF4401 domain-containing protein
NZ_CP043820	94200	T	A	A	A	A	A	A	A	A	CDS:+:missense_variant c.725T>A p.Phe242Tyr:F0U64_RS00385::DUF4401 domain-containing protein
NZ_CP043820	94219	T	C	C	C	C	C	C	C	C	CDS:+:synonymous_variant c.744T>C p.Arg248Arg:F0U64_RS00385::DUF4401 domain-containing protein
NZ_CP043820	94234	C	G	G	G	G	G	G	G	G	CDS:+:synonymous_variant c.759_762delCGCCinsGGCG p.255:F0U64_RS00385::DUF4401 domain-containing protein
NZ_CP043820	94237	C	G	G	G	G	G	G	G	G
NZ_CP043820	94245	C	T	T	T	T	T	T	T	T	CDS:+:missense_variant c.770C>T p.Ala257Val:F0U64_RS00385::DUF4401 domain-containing protein
NZ_CP043820	94254	C	T	T	T	T	T	T	T	T	CDS:+:missense_variant c.779C>T p.Ala260Val:F0U64_RS00385::DUF4401 domain-containing protein
NZ_CP043820	94264	C	G	G	G	G	G	G	G	G	CDS:+:synonymous_variant c.789C>G p.Val263Val:F0U64_RS00385::DUF4401 domain-containing protein
NZ_CP043820	94273	C	G	G	G	G	G	G	G	G	CDS:+:synonymous_variant c.798_804delCATCGTCinsGATAGTA p.269:F0U64_RS00385::DUF4401 domain-containing protein
NZ_CP043820	94276	C	A	A	A	A	A	A	A	A
NZ_CP043820	94279	C	A	A	A	A	A	A	A	A
NZ_CP043820	94303	G	A	A	A	A	A	A	A	A	CDS:+:synonymous_variant c.828G>A p.Glu276Glu:F0U64_RS00385::DUF4401 domain-containing protein
NZ_CP043820	94310	G	A	A	A	A	A	A	A	A	CDS:+:missense_variant c.835G>A p.Val279Ile:F0U64_RS00385::DUF4401 domain-containing protein
NZ_CP043820	94327	C	G	G	G	G	G	G	G	G	CDS:+:synonymous_variant c.852C>G p.Pro284Pro:F0U64_RS00385::DUF4401 domain-containing protein
NZ_CP043820	94353	G	C	C	C	C	C	C	C	C	CDS:+:missense_variant c.878G>C p.Gly293Ala:F0U64_RS00385::DUF4401 domain-containing protein
NZ_CP043820	94381	G	A	A	A	A	A	A	A	A	CDS:+:synonymous_variant c.906G>A p.Gly302Gly:F0U64_RS00385::DUF4401 domain-containing protein
NZ_CP043820	94391	C	G	G	G	G	G	G	G	G
NZ_CP043820	94392	C	G	G	G	G	G	G	G	G
NZ_CP043820	94396	C	G	G	G	G	G	G	G	G
NZ_CP043820	94397	C	A	A	A	A	A	A	A	A
NZ_CP043820	94398	G	A	A	A	A	A	A	A	A
NZ_CP043820	94401	T	C	C	C	C	C	C	C	C
NZ_CP043820	94402	C	G	G	G	G	G	G	G	G
NZ_CP043820	94407	C	T	T	T	T	T	T	T	T	CDS:+:missense_variant c.932_942delCCGCCGCGCCCinsTCGCGGCCCCG p.Ala311Val:F0U64_RS00385::DUF4401 domain-containing protein
NZ_CP043820	94411	C	G	G	G	G	G	G	G	G
NZ_CP043820	94414	G	C	C	C	C	C	C	C	C
NZ_CP043820	94417	C	G	G	G	G	G	G	G	G
NZ_CP043820	94423	C	T	T	T	T	T	T	T	T	CDS:+:synonymous_variant c.948C>T p.Asp316Asp:F0U64_RS00385::DUF4401 domain-containing protein
NZ_CP043820	94447	G	C	C	C	C	C	C	C	C	CDS:+:synonymous_variant c.972G>C p.Ala324Ala:F0U64_RS00385::DUF4401 domain-containing protein
NZ_CP043820	94462	C	T	T	T	T	T	T	T	T	CDS:+:synonymous_variant c.987C>T p.Asp329Asp:F0U64_RS00385::DUF4401 domain-containing protein
NZ_CP043820	94467	C	G	G	G	G	G	G	G	G	CDS:+:missense_variant c.992C>G p.Ala331Gly:F0U64_RS00385::DUF4401 domain-containing protein
NZ_CP043820	94474	A	C	C	C	C	C	C	C	C	CDS:+:synonymous_variant c.999A>C p.Ala333Ala:F0U64_RS00385::DUF4401 domain-containing protein
NZ_CP043820	94486	C	G	G	G	G	G	G	G	G	CDS:+:missense_variant c.1011_1018delCGCCCAGGinsGGCGCAAC p.Val340Leu:F0U64_RS00385::DUF4401 domain-containing protein
NZ_CP043820	94489	C	G	G	G	G	G	G	G	G
NZ_CP043820	94492	G	A	A	A	A	A	A	A	A
NZ_CP043820	94493	G	C	C	C	C	C	C	C	C
NZ_CP043820	94516	T	C	C	C	C	C	C	C	C	CDS:+:synonymous_variant c.1041T>C p.His347His:F0U64_RS00385::DUF4401 domain-containing protein
NZ_CP043820	94522	A	G	G	G	G	G	G	G	G	CDS:+:synonymous_variant c.1047A>G p.Glu349Glu:F0U64_RS00385::DUF4401 domain-containing protein
NZ_CP043820	94527	A	C	C	C	C	C	C	C	C	CDS:+:missense_variant c.1052_1053delATinsCC p.His351Pro:F0U64_RS00385::DUF4401 domain-containing protein
NZ_CP043820	94528	T	C	C	C	C	C	C	C	C
NZ_CP043820	94534	T	C	C	C	C	C	C	C	C	CDS:+:synonymous_variant c.1059_1062delTGTAinsCGTG p.355:F0U64_RS00385::DUF4401 domain-containing protein
NZ_CP043820	94537	A	G	G	G	G	G	G	G	G
NZ_CP043820	94546	C	T	T	T	T	T	T	T	T	CDS:+:missense_variant c.1071_1077delCCTGGGCinsTCTCGCG p.Gly359Ala:F0U64_RS00385::DUF4401 domain-containing protein
NZ_CP043820	94549	G	C	C	C	C	C	C	C	C
NZ_CP043820	94551	G	C	C	C	C	C	C	C	C
NZ_CP043820	94552	C	G	G	G	G	G	G	G	G
NZ_CP043820	94568	G	T	T	T	T	T	T	T	T	CDS:+:missense_variant c.1093_1102delGCCACGTTGCinsTCGACGCTGT p.Ala365Ser:F0U64_RS00385::DUF4401 domain-containing protein
NZ_CP043820	94570	C	G	G	G	G	G	G	G	G
NZ_CP043820	94574	T	C	C	C	C	C	C	C	C
NZ_CP043820	94577	C	T	T	T	T	T	T	T	T
NZ_CP043820	94587	T	C	C	C	C	C	C	C	C	CDS:+:missense_variant c.1112T>C p.Val371Ala:F0U64_RS00385::DUF4401 domain-containing protein
NZ_CP043820	94597	C	T	T	T	T	T	T	T	T	CDS:+:synonymous_variant c.1122C>T p.Ala374Ala:F0U64_RS00385::DUF4401 domain-containing protein
NZ_CP043820	94609	C	G	G	G	G	G	G	G	G	CDS:+:missense_variant c.1134C>G p.Ile378Met:F0U64_RS00385::DUF4401 domain-containing protein
NZ_CP043820	94774	C	T	T	T	T	T	T	T	T	CDS:+:synonymous_variant c.1299C>T p.Phe433Phe:F0U64_RS00385::DUF4401 domain-containing protein
NZ_CP043820	94816	C	G	G	G	G	G	G	G	G	CDS:+:synonymous_variant c.1341C>G p.Val447Val:F0U64_RS00385::DUF4401 domain-containing protein
NZ_CP043820	94861	G	C	C	C	C	C	C	C	C	CDS:+:synonymous_variant c.1386G>C p.Gly462Gly:F0U64_RS00385::DUF4401 domain-containing protein
NZ_CP043820	94867	T	C	C	C	C	C	C	C	C	CDS:+:synonymous_variant c.1392T>C p.Ile464Ile:F0U64_RS00385::DUF4401 domain-containing protein
NZ_CP043820	94906	G	A	A	A	A	A	A	A	A	CDS:+:synonymous_variant c.1431G>A p.Ala477Ala:F0U64_RS00385::DUF4401 domain-containing protein
NZ_CP043820	95176	T	C	C	C	C	C	C	C	C	CDS:+:synonymous_variant c.1701T>C p.Ala567Ala:F0U64_RS00385::DUF4401 domain-containing protein
NZ_CP043820	96040	G	A	A	A	A	A	A	A	A	CDS:+:synonymous_variant c.2565G>A p.Leu855Leu:F0U64_RS00385::DUF4401 domain-containing protein
NZ_CP043820	96046	A	G	G	G	G	G	G	G	G	CDS:+:synonymous_variant c.2571A>G p.Val857Val:F0U64_RS00385::DUF4401 domain-containing protein
NZ_CP043820	96191	C	T	T	T	T	T	T	T	T	CDS:-:synonymous_variant c.819G>A p.Pro273Pro:F0U64_RS00390::tRNA glutamyl-Q(34) synthetase GluQRS
NZ_CP043820	96260	A	G	G	G	G	G	G	G	G	CDS:-:synonymous_variant c.750T>C p.Asp250Asp:F0U64_RS00390::tRNA glutamyl-Q(34) synthetase GluQRS
NZ_CP043820	96374	G	A	A	A	A	A	A	A	A	CDS:-:synonymous_variant c.633_636delGCGCinsACGT p.213:F0U64_RS00390::tRNA glutamyl-Q(34) synthetase GluQRS
NZ_CP043820	96377	C	T	T	T	T	T	T	T	T
NZ_CP043820	96572	C	T	T	T	T	T	T	T	T	CDS:-:synonymous_variant c.438G>A p.Pro146Pro:F0U64_RS00390::tRNA glutamyl-Q(34) synthetase GluQRS
NZ_CP043820	96767	A	G	G	G	G	G	G	G	G	CDS:-:missense_variant c.240_243delCGCTinsGGCC p.Asp80Glu:F0U64_RS00390::tRNA glutamyl-Q(34) synthetase GluQRS
NZ_CP043820	96770	G	C	C	C	C	C	C	C	C
NZ_CP043820	96893	C	T	T	T	T	T	T	T	T	CDS:-:synonymous_variant c.117G>A p.Leu39Leu:F0U64_RS00390::tRNA glutamyl-Q(34) synthetase GluQRS
NZ_CP043820	97104	C	T	T	T	T	T	T	T	T
NZ_CP043820	97262	G	A	A	A	A	A	A	A	A	CDS:-:synonymous_variant c.306C>T p.Val102Val:F0U64_RS00395::DUF494 domain-containing protein
NZ_CP043820	97451	G	A	A	A	A	A	A	A	A	CDS:-:synonymous_variant c.117C>T p.Asp39Asp:F0U64_RS00395::DUF494 domain-containing protein
NZ_CP043820	97801	G	A	A	A	A	A	A	A	A
NZ_CP043820	97899	T	C	C	C	C	C	C	C	C	CDS:-:synonymous_variant c.1929A>G p.Gly643Gly:F0U64_RS00400::TRAP transporter permease
NZ_CP043820	98598	G	A	A	A	A	A	A	A	A	CDS:-:synonymous_variant c.1230C>T p.His410His:F0U64_RS00400::TRAP transporter permease
NZ_CP043820	98655	A	G	G	G	G	G	G	G	G	CDS:-:synonymous_variant c.1170_1173delGTTTinsCTTC p.392:F0U64_RS00400::TRAP transporter permease
NZ_CP043820	98658	C	G	G	G	G	G	G	G	G
NZ_CP043820	98709	G	C	C	C	C	C	C	C	C	CDS:-:synonymous_variant c.1117_1119delCTCinsTTG p.374:F0U64_RS00400::TRAP transporter permease
NZ_CP043820	98711	G	A	A	A	A	A	A	A	A
NZ_CP043820	98841	A	G	G	G	G	G	G	G	G	CDS:-:synonymous_variant c.987T>C p.Phe329Phe:F0U64_RS00400::TRAP transporter permease
NZ_CP043820	98847	G	C	C	C	C	C	C	C	C	CDS:-:synonymous_variant c.981C>G p.Pro327Pro:F0U64_RS00400::TRAP transporter permease
NZ_CP043820	99036	C	G	G	G	G	G	G	G	G	CDS:-:synonymous_variant c.792G>C p.Val264Val:F0U64_RS00400::TRAP transporter permease
NZ_CP043820	99240	A	G	G	G	G	G	G	G	G	CDS:-:synonymous_variant c.588T>C p.Tyr196Tyr:F0U64_RS00400::TRAP transporter permease
NZ_CP043820	99333	C	G	G	G	G	G	G	G	G	CDS:-:synonymous_variant c.495G>C p.Ala165Ala:F0U64_RS00400::TRAP transporter permease
NZ_CP043820	99339	G	A	A	A	A	A	A	A	A	CDS:-:synonymous_variant c.489C>T p.Tyr163Tyr:F0U64_RS00400::TRAP transporter permease
NZ_CP043820	99399	T	C	C	C	C	C	C	C	C	CDS:-:synonymous_variant c.429A>G p.Glu143Glu:F0U64_RS00400::TRAP transporter permease
NZ_CP043820	99483	G	A	A	A	A	A	A	A	A	CDS:-:synonymous_variant c.345C>T p.Ile115Ile:F0U64_RS00400::TRAP transporter permease
NZ_CP043820	99537	G	A	A	A	A	A	A	A	A	CDS:-:synonymous_variant c.291C>T p.Tyr97Tyr:F0U64_RS00400::TRAP transporter permease
NZ_CP043820	99657	A	G	G	G	G	G	G	G	G	CDS:-:synonymous_variant c.171T>C p.His57His:F0U64_RS00400::TRAP transporter permease
NZ_CP043820	99674	G	A	A	A	A	A	A	A	A	CDS:-:synonymous_variant c.153_154delGCinsCT p.53:F0U64_RS00400::TRAP transporter permease
NZ_CP043820	99675	C	G	G	G	G	G	G	G	G
NZ_CP043820	99708	T	A	A	A	A	A	A	A	A	CDS:-:synonymous_variant c.120A>T p.Ser40Ser:F0U64_RS00400::TRAP transporter permease
NZ_CP043820	99732	A	G	G	G	G	G	G	G	G	CDS:-:synonymous_variant c.96T>C p.Val32Val:F0U64_RS00400::TRAP transporter permease
NZ_CP043820	99955	G	A	A	A	A	A	A	A	A	CDS:-:synonymous_variant c.936C>T p.Tyr312Tyr:F0U64_RS00405::TAXI family TRAP transporter solute-binding subunit
NZ_CP043820	100060	G	A	A	A	A	A	A	A	A	CDS:-:synonymous_variant c.831C>T p.Thr277Thr:F0U64_RS00405::TAXI family TRAP transporter solute-binding subunit
NZ_CP043820	100093	A	G	G	G	G	G	G	G	G	CDS:-:synonymous_variant c.798T>C p.Tyr266Tyr:F0U64_RS00405::TAXI family TRAP transporter solute-binding subunit
NZ_CP043820	100105	C	T	T	T	T	T	T	T	T	CDS:-:synonymous_variant c.786G>A p.Glu262Glu:F0U64_RS00405::TAXI family TRAP transporter solute-binding subunit
NZ_CP043820	100321	A	G	G	G	G	G	G	G	G	CDS:-:synonymous_variant c.570T>C p.Phe190Phe:F0U64_RS00405::TAXI family TRAP transporter solute-binding subunit
NZ_CP043820	100381	C	T	T	T	T	T	T	T	T	CDS:-:synonymous_variant c.510G>A p.Glu170Glu:F0U64_RS00405::TAXI family TRAP transporter solute-binding subunit
NZ_CP043820	100569	G	A	A	A	A	A	A	A	A	CDS:-:synonymous_variant c.322C>T p.Leu108Leu:F0U64_RS00405::TAXI family TRAP transporter solute-binding subunit
NZ_CP043820	100651	T	C	C	C	C	C	C	C	C	CDS:-:synonymous_variant c.240A>G p.Glu80Glu:F0U64_RS00405::TAXI family TRAP transporter solute-binding subunit
NZ_CP043820	101188	A	G	G	G	G	G	G	G	G	CDS:+:missense_variant c.100A>G p.Thr34Ala:F0U64_RS00410::DSD1 family PLP-dependent enzyme
NZ_CP043820	101213	C	T	T	T	T	T	T	T	T	CDS:+:missense_variant c.125C>T p.Ala42Val:F0U64_RS00410::DSD1 family PLP-dependent enzyme
NZ_CP043820	101274	G	A	A	A	A	A	A	A	A	CDS:+:synonymous_variant c.186G>A p.Lys62Lys:F0U64_RS00410::DSD1 family PLP-dependent enzyme
NZ_CP043820	101319	A	C	C	C	C	C	C	C	C	CDS:+:synonymous_variant c.231A>C p.Gly77Gly:F0U64_RS00410::DSD1 family PLP-dependent enzyme
NZ_CP043820	101430	G	A	A	A	A	A	A	A	A	CDS:+:synonymous_variant c.342G>A p.Gln114Gln:F0U64_RS00410::DSD1 family PLP-dependent enzyme
NZ_CP043820	101469	C	T	T	T	T	T	T	T	T	CDS:+:synonymous_variant c.381C>T p.Asn127Asn:F0U64_RS00410::DSD1 family PLP-dependent enzyme
NZ_CP043820	101658	G	C	C	C	C	C	C	C	C	CDS:+:synonymous_variant c.570G>C p.Ser190Ser:F0U64_RS00410::DSD1 family PLP-dependent enzyme
NZ_CP043820	101838	C	G	G	G	G	G	G	G	G	CDS:+:synonymous_variant c.750C>G p.Ala250Ala:F0U64_RS00410::DSD1 family PLP-dependent enzyme
NZ_CP043820	101895	C	G	G	G	G	G	G	G	G	CDS:+:synonymous_variant c.807C>G p.Leu269Leu:F0U64_RS00410::DSD1 family PLP-dependent enzyme
NZ_CP043820	101940	C	G	G	G	G	G	G	G	G	CDS:+:synonymous_variant c.852C>G p.Thr284Thr:F0U64_RS00410::DSD1 family PLP-dependent enzyme
NZ_CP043820	101952	T	C	C	C	C	C	C	C	C	CDS:+:synonymous_variant c.864T>C p.Asp288Asp:F0U64_RS00410::DSD1 family PLP-dependent enzyme
NZ_CP043820	101979	G	A	A	A	A	A	A	A	A	CDS:+:synonymous_variant c.891G>A p.Lys297Lys:F0U64_RS00410::DSD1 family PLP-dependent enzyme
NZ_CP043820	102135	C	T	T	T	T	T	T	T	T	CDS:+:synonymous_variant c.1047C>T p.Asp349Asp:F0U64_RS00410::DSD1 family PLP-dependent enzyme
NZ_CP043820	102156	T	C	C	C	C	C	C	C	C	CDS:+:synonymous_variant c.1068T>C p.Asp356Asp:F0U64_RS00410::DSD1 family PLP-dependent enzyme
NZ_CP043820	102491	G	T	T	T	T	T	T	T	T	CDS:+:missense_variant c.264_266delGCGinsTCT p.Arg89Leu:F0U64_RS00415::hypothetical protein
NZ_CP043820	102493	G	T	T	T	T	T	T	T	T
NZ_CP043820	102503	C	T	T	T	T	T	T	T	T	CDS:+:synonymous_variant c.276C>T p.Ala92Ala:F0U64_RS00415::hypothetical protein
NZ_CP043820	102510	A	G	G	G	G	G	G	G	G	CDS:+:missense_variant c.283A>G p.Thr95Ala:F0U64_RS00415::hypothetical protein
NZ_CP043820	102518	G	A	A	A	A	A	A	A	A	CDS:+:missense_variant c.291_293delGCGinsACA p.Arg98Gln:F0U64_RS00415::hypothetical protein
NZ_CP043820	102520	G	A	A	A	A	A	A	A	A
NZ_CP043820	102526	C	G	G	G	G	G	G	G	G	CDS:+:missense_variant c.299C>G p.Ala100Gly:F0U64_RS00415::hypothetical protein
NZ_CP043820	102532	A	G	G	G	G	G	G	G	G	CDS:+:missense_variant c.305A>G p.Gln102Arg:F0U64_RS00415::hypothetical protein
NZ_CP043820	102538	G	A	A	A	A	A	A	A	A	CDS:+:missense_variant c.311G>A p.Arg104Gln:F0U64_RS00415::hypothetical protein
NZ_CP043820	102562	A	C	C	C	C	C	C	C	C	CDS:+:missense_variant c.335A>C p.Asp112Ala:F0U64_RS00415::hypothetical protein
NZ_CP043820	102588	A	G	G	G	G	G	G	G	G	CDS:+:missense_variant c.361_363delACCinsGCA p.Thr121Ala:F0U64_RS00415::hypothetical protein
NZ_CP043820	102590	C	A	A	A	A	A	A	A	A
NZ_CP043820	102611	T	C	C	C	C	C	C	C	C	CDS:+:synonymous_variant c.384T>C p.Gly128Gly:F0U64_RS00415::hypothetical protein
NZ_CP043820	102635	C	T	T	T	T	T	T	T	T	CDS:+:synonymous_variant c.408C>T p.Tyr136Tyr:F0U64_RS00415::hypothetical protein
NZ_CP043820	102646	T	C	C	C	C	C	C	C	C	CDS:+:missense_variant c.419T>C p.Val140Ala:F0U64_RS00415::hypothetical protein
NZ_CP043820	102692	A	T	T	T	T	T	T	T	T	CDS:+:synonymous_variant c.465A>T p.Arg155Arg:F0U64_RS00415::hypothetical protein
NZ_CP043820	102738	C	T	T	T	T	T	T	T	T	CDS:+:synonymous_variant c.511C>T p.Leu171Leu:F0U64_RS00415::hypothetical protein
NZ_CP043820	102863	T	C	C	C	C	C	C	C	C	CDS:+:synonymous_variant c.636_639delTCTAinsCCTG p.214:F0U64_RS00415::hypothetical protein
NZ_CP043820	102866	A	G	G	G	G	G	G	G	G
NZ_CP043820	103042	G	A	A	A	A	A	A	A	A	CDS:+:missense_variant c.815G>A p.Gly272Asp:F0U64_RS00415::hypothetical protein
NZ_CP043820	103073	T	G	G	G	G	G	G	G	G	CDS:+:synonymous_variant c.846T>G p.Leu282Leu:F0U64_RS00415::hypothetical protein
NZ_CP043820	103091	A	G	G	G	G	G	G	G	G	CDS:+:synonymous_variant c.864A>G p.Gln288Gln:F0U64_RS00415::hypothetical protein
NZ_CP043820	103124	C	T	T	T	T	T	T	T	T	CDS:+:synonymous_variant c.897C>T p.Ile299Ile:F0U64_RS00415::hypothetical protein
NZ_CP043820	103136	T	C	C	C	C	C	C	C	C	CDS:+:synonymous_variant c.909T>C p.Asp303Asp:F0U64_RS00415::hypothetical protein
NZ_CP043820	103141	A	G	G	G	G	G	G	G	G	CDS:+:missense_variant c.914_915delACinsGT p.His305Arg:F0U64_RS00415::hypothetical protein
NZ_CP043820	103142	C	T	T	T	T	T	T	T	T
NZ_CP043820	103165	A	G	G	G	G	G	G	G	G	CDS:+:missense_variant c.938_942delAGCTGinsGGCTT p.Gln313Arg:F0U64_RS00415::hypothetical protein
NZ_CP043820	103169	G	T	T	T	T	T	T	T	T
NZ_CP043820	103209	C	G	G	G	G	G	G	G	G	CDS:+:missense_variant c.982_988delCGCTATCinsGGCCCTG p.ArgTyrPro328GlyProAla:F0U64_RS00415::hypothetical protein
NZ_CP043820	103212	T	C	C	C	C	C	C	C	C
NZ_CP043820	103213	A	C	C	C	C	C	C	C	C
NZ_CP043820	103215	C	G	G	G	G	G	G	G	G
NZ_CP043820	103254	C	T	T	T	T	T	T	T	T	CDS:+:missense_variant c.1027C>T p.Arg343Cys:F0U64_RS00415::hypothetical protein
NZ_CP043820	103261	A	G	G	G	G	G	G	G	G	CDS:+:missense_variant c.1034_1035delACinsGT p.Asn345Ser:F0U64_RS00415::hypothetical protein
NZ_CP043820	103262	C	T	T	T	T	T	T	T	T
NZ_CP043820	103280	C	G	G	G	G	G	G	G	G	CDS:+:synonymous_variant c.1053C>G p.Leu351Leu:F0U64_RS00415::hypothetical protein
NZ_CP043820	103289	T	C	C	C	C	C	C	C	C	CDS:+:synonymous_variant c.1062T>C p.Asp354Asp:F0U64_RS00415::hypothetical protein
NZ_CP043820	103343	A	G	G	G	G	G	G	G	G	CDS:+:synonymous_variant c.1116A>G p.Gln372Gln:F0U64_RS00415::hypothetical protein
NZ_CP043820	103351	C	T	T	T	T	T	T	T	T	CDS:+:missense_variant c.1124C>T p.Pro375Leu:F0U64_RS00415::hypothetical protein
NZ_CP043820	103397	A	G	G	G	G	G	G	G	G	CDS:+:synonymous_variant c.1170A>G p.Leu390Leu:F0U64_RS00415::hypothetical protein
NZ_CP043820	103433	C	T	T	T	T	T	T	T	T	CDS:+:synonymous_variant c.1206C>T p.Asp402Asp:F0U64_RS00415::hypothetical protein
NZ_CP043820	103502	C	T	T	T	T	T	T	T	T	CDS:+:synonymous_variant c.1275C>T p.Asp425Asp:F0U64_RS00415::hypothetical protein
NZ_CP043820	103540	A	G	G	G	G	G	G	G	G	CDS:+:missense_variant c.1313A>G p.Glu438Gly:F0U64_RS00415::hypothetical protein
NZ_CP043820	103553	C	G	G	G	G	G	G	G	G	CDS:+:synonymous_variant c.1326C>G p.Gly442Gly:F0U64_RS00415::hypothetical protein
NZ_CP043820	103568	T	C	C	C	C	C	C	C	C	CDS:+:synonymous_variant c.1341T>C p.His447His:F0U64_RS00415::hypothetical protein
NZ_CP043820	103574	G	C	C	C	C	C	C	C	C	CDS:+:synonymous_variant c.1347G>C p.Arg449Arg:F0U64_RS00415::hypothetical protein
NZ_CP043820	103592	T	A	A	A	A	A	A	A	A	CDS:+:synonymous_variant c.1365T>A p.Ala455Ala:F0U64_RS00415::hypothetical protein
NZ_CP043820	103604	G	A	A	A	A	A	A	A	A	CDS:+:missense_variant c.1377_1381delGCTGTinsATTGC p.Ser461Pro:F0U64_RS00415::hypothetical protein
NZ_CP043820	103605	C	T	T	T	T	T	T	T	T
NZ_CP043820	103608	T	C	C	C	C	C	C	C	C
NZ_CP043820	103748	G	A	A	A	A	A	A	A	A	CDS:-:synonymous_variant c.651C>T p.His217His:F0U64_RS00420::amino acid ABC transporter ATP-binding protein
NZ_CP043820	103754	G	C	C	C	C	C	C	C	C	CDS:-:synonymous_variant c.645C>G p.Arg215Arg:F0U64_RS00420::amino acid ABC transporter ATP-binding protein
NZ_CP043820	103778	G	C	C	C	C	C	C	C	C	CDS:-:synonymous_variant c.621C>G p.Arg207Arg:F0U64_RS00420::amino acid ABC transporter ATP-binding protein
NZ_CP043820	103889	G	A	A	A	A	A	A	A	A	CDS:-:synonymous_variant c.510C>T p.Asp170Asp:F0U64_RS00420::amino acid ABC transporter ATP-binding protein
NZ_CP043820	103894	A	G	G	G	G	G	G	G	G	CDS:-:synonymous_variant c.505T>C p.Leu169Leu:F0U64_RS00420::amino acid ABC transporter ATP-binding protein
NZ_CP043820	103997	C	G	G	G	G	G	G	G	G	CDS:-:synonymous_variant c.402G>C p.Ala134Ala:F0U64_RS00420::amino acid ABC transporter ATP-binding protein
NZ_CP043820	104009	A	G	G	G	G	G	G	G	G	CDS:-:synonymous_variant c.390T>C p.His130His:F0U64_RS00420::amino acid ABC transporter ATP-binding protein
NZ_CP043820	104024	C	T	T	T	T	T	T	T	T	CDS:-:synonymous_variant c.375G>A p.Arg125Arg:F0U64_RS00420::amino acid ABC transporter ATP-binding protein
NZ_CP043820	104185	A	G	G	G	G	G	G	G	G	CDS:-:synonymous_variant c.214T>C p.Leu72Leu:F0U64_RS00420::amino acid ABC transporter ATP-binding protein
NZ_CP043820	104201	T	C	C	C	C	C	C	C	C	CDS:-:synonymous_variant c.198A>G p.Gln66Gln:F0U64_RS00420::amino acid ABC transporter ATP-binding protein
NZ_CP043820	104240	T	C	C	C	C	C	C	C	C	CDS:-:synonymous_variant c.159A>G p.Glu53Glu:F0U64_RS00420::amino acid ABC transporter ATP-binding protein
NZ_CP043820	104481	G	A	A	A	A	A	A	A	A	CDS:-:synonymous_variant c.555C>T p.Thr185Thr:F0U64_RS00425::amino acid ABC transporter permease
NZ_CP043820	104541	A	C	C	C	C	C	C	C	C	CDS:-:synonymous_variant c.492_495delTGGTinsCGGG p.166:F0U64_RS00425::amino acid ABC transporter permease
NZ_CP043820	104544	A	G	G	G	G	G	G	G	G
NZ_CP043820	104553	G	C	C	C	C	C	C	C	C	CDS:-:synonymous_variant c.480_483delGACCinsCACG p.162:F0U64_RS00425::amino acid ABC transporter permease
NZ_CP043820	104556	C	G	G	G	G	G	G	G	G
NZ_CP043820	104589	G	A	A	A	A	A	A	A	A	CDS:-:synonymous_variant c.447C>T p.Gly149Gly:F0U64_RS00425::amino acid ABC transporter permease
NZ_CP043820	104663	A	G	G	G	G	G	G	G	G	CDS:-:synonymous_variant c.373T>C p.Leu125Leu:F0U64_RS00425::amino acid ABC transporter permease
NZ_CP043820	104691	A	G	G	G	G	G	G	G	G	CDS:-:synonymous_variant c.345T>C p.Gly115Gly:F0U64_RS00425::amino acid ABC transporter permease
NZ_CP043820	104753	G	A	A	A	A	A	A	A	A	CDS:-:synonymous_variant c.283C>T p.Leu95Leu:F0U64_RS00425::amino acid ABC transporter permease
NZ_CP043820	104811	G	A	A	A	A	A	A	A	A	CDS:-:synonymous_variant c.225C>T p.Gly75Gly:F0U64_RS00425::amino acid ABC transporter permease
NZ_CP043820	104871	G	T	T	T	T	T	T	T	T	CDS:-:synonymous_variant c.165C>A p.Ala55Ala:F0U64_RS00425::amino acid ABC transporter permease
NZ_CP043820	104907	G	A	A	A	A	A	A	A	A	CDS:-:synonymous_variant c.129C>T p.Thr43Thr:F0U64_RS00425::amino acid ABC transporter permease
NZ_CP043820	104929	C	A	A	A	A	A	A	A	A	CDS:-:missense_variant c.106_107delGGinsAT p.Gly36Met:F0U64_RS00425::amino acid ABC transporter permease
NZ_CP043820	104930	C	T	T	T	T	T	T	T	T
NZ_CP043820	105149	G	A	A	A	A	A	A	A	A	CDS:-:synonymous_variant c.552C>T p.Asn184Asn:F0U64_RS00430::amino acid ABC transporter permease
NZ_CP043820	105250	A	G	G	G	G	G	G	G	G	CDS:-:synonymous_variant c.450_451delCTinsGC p.152:F0U64_RS00430::amino acid ABC transporter permease
NZ_CP043820	105251	G	C	C	C	C	C	C	C	C
NZ_CP043820	105371	G	T	T	T	T	T	T	T	T	CDS:-:synonymous_variant c.330C>A p.Arg110Arg:F0U64_RS00430::amino acid ABC transporter permease
NZ_CP043820	105710	C	T	T	T	T	T	T	T	T
NZ_CP043820	106110	A	C	C	C	C	C	C	C	C	CDS:-:synonymous_variant c.402T>G p.Ser134Ser:F0U64_RS00435::transporter substrate-binding domain-containing protein
NZ_CP043820	106116	C	G	G	G	G	G	G	G	G	CDS:-:synonymous_variant c.396G>C p.Val132Val:F0U64_RS00435::transporter substrate-binding domain-containing protein
NZ_CP043820	106124	C	G	G	G	G	G	G	G	G	CDS:-:missense_variant c.387_388delTGinsCC p.Val130Leu:F0U64_RS00435::transporter substrate-binding domain-containing protein
NZ_CP043820	106125	A	G	G	G	G	G	G	G	G
NZ_CP043820	106146	G	A	A	A	A	A	A	A	A	CDS:-:synonymous_variant c.366C>T p.Asn122Asn:F0U64_RS00435::transporter substrate-binding domain-containing protein
NZ_CP043820	106197	G	C	C	C	C	C	C	C	C	CDS:-:synonymous_variant c.315C>G p.Pro105Pro:F0U64_RS00435::transporter substrate-binding domain-containing protein
NZ_CP043820	106218	A	G	G	G	G	G	G	G	G	CDS:-:synonymous_variant c.294T>C p.Ile98Ile:F0U64_RS00435::transporter substrate-binding domain-containing protein
NZ_CP043820	106227	G	A	A	A	A	A	A	A	A	CDS:-:synonymous_variant c.285C>T p.Asp95Asp:F0U64_RS00435::transporter substrate-binding domain-containing protein
NZ_CP043820	106296	G	A	A	A	A	A	A	A	A	CDS:-:synonymous_variant c.216C>T p.Gly72Gly:F0U64_RS00435::transporter substrate-binding domain-containing protein
NZ_CP043820	106499	A	T	T	T	T	T	T	T	T	CDS:-:missense_variant c.13T>A p.Ser5Thr:F0U64_RS00435::transporter substrate-binding domain-containing protein
NZ_CP043820	106636	C	T	T	T	T	T	T	T	T
NZ_CP043820	106653	C	G	G	G	G	G	G	G	G
NZ_CP043820	106718	C	T	T	T	T	T	T	T	T
NZ_CP043820	106758	A	G	G	G	G	G	G	G	G
NZ_CP043820	106785	T	C	C	C	C	C	C	C	C
NZ_CP043820	106789	T	C	C	C	C	C	C	C	C
NZ_CP043820	106840	C	T	T	T	T	T	T	T	T
NZ_CP043820	106974	T	C	C	C	C	C	C	C	C	CDS:+:missense_variant c.77_81delTCCTGinsCCCTC p.Ile26Thr:F0U64_RS00440::YegP family protein
NZ_CP043820	106978	G	C	C	C	C	C	C	C	C
NZ_CP043820	106987	G	A	A	A	A	A	A	A	A	CDS:+:synonymous_variant c.90G>A p.Glu30Glu:F0U64_RS00440::YegP family protein
NZ_CP043820	107012	C	T	T	T	T	T	T	T	T	CDS:+:synonymous_variant c.115C>T p.Leu39Leu:F0U64_RS00440::YegP family protein
NZ_CP043820	107023	T	C	C	C	C	C	C	C	C	CDS:+:synonymous_variant c.126T>C p.Ile42Ile:F0U64_RS00440::YegP family protein
NZ_CP043820	107044	C	G	G	G	G	G	G	G	G	CDS:+:synonymous_variant c.147C>G p.Ser49Ser:F0U64_RS00440::YegP family protein
NZ_CP043820	107086	T	C	C	C	C	C	C	C	C	CDS:+:synonymous_variant c.189T>C p.Gly63Gly:F0U64_RS00440::YegP family protein
NZ_CP043820	107122	G	A	A	A	A	A	A	A	A	CDS:+:synonymous_variant c.225G>A p.Gln75Gln:F0U64_RS00440::YegP family protein
NZ_CP043820	107182	C	G	G	G	G	G	G	G	G	CDS:+:synonymous_variant c.285C>G p.Ser95Ser:F0U64_RS00440::YegP family protein
NZ_CP043820	107338	A	G	G	G	G	G	G	G	G
NZ_CP043820	107344	G	T	T	T	T	T	T	T	T
NZ_CP043820	107437	C	G	G	G	G	G	G	G	G	CDS:-:missense_variant c.918_921delGGAGinsCGAC p.Glu307Asp:F0U64_RS00445::tripartite tricarboxylate transporter substrate binding protein
NZ_CP043820	107440	C	G	G	G	G	G	G	G	G
NZ_CP043820	107470	T	C	C	C	C	C	C	C	C	CDS:-:synonymous_variant c.888A>G p.Glu296Glu:F0U64_RS00445::tripartite tricarboxylate transporter substrate binding protein
NZ_CP043820	107491	T	C	C	C	C	C	C	C	C	CDS:-:synonymous_variant c.867A>G p.Glu289Glu:F0U64_RS00445::tripartite tricarboxylate transporter substrate binding protein
NZ_CP043820	107503	A	G	G	G	G	G	G	G	G	CDS:-:synonymous_variant c.852_855delTGATinsCGAC p.286:F0U64_RS00445::tripartite tricarboxylate transporter substrate binding protein
NZ_CP043820	107506	A	G	G	G	G	G	G	G	G
NZ_CP043820	107527	G	C	C	C	C	C	C	C	C	CDS:-:synonymous_variant c.831C>G p.Pro277Pro:F0U64_RS00445::tripartite tricarboxylate transporter substrate binding protein
NZ_CP043820	107572	G	A	A	A	A	A	A	A	A	CDS:-:missense_variant c.783_786delTGTCinsCATT p.Val262Ile:F0U64_RS00445::tripartite tricarboxylate transporter substrate binding protein
NZ_CP043820	107574	C	T	T	T	T	T	T	T	T
NZ_CP043820	107575	A	G	G	G	G	G	G	G	G
NZ_CP043820	107593	C	G	G	G	G	G	G	G	G	CDS:-:synonymous_variant c.765G>C p.Pro255Pro:F0U64_RS00445::tripartite tricarboxylate transporter substrate binding protein
NZ_CP043820	107638	G	A	A	A	A	A	A	A	A	CDS:-:synonymous_variant c.720C>T p.Gly240Gly:F0U64_RS00445::tripartite tricarboxylate transporter substrate binding protein
NZ_CP043820	107652	A	C	C	C	C	C	C	C	C	CDS:-:missense_variant c.706T>G p.Leu236Val:F0U64_RS00445::tripartite tricarboxylate transporter substrate binding protein
NZ_CP043820	107838	C	T	T	T	T	T	T	T	T	CDS:-:missense_variant c.520G>A p.Asp174Asn:F0U64_RS00445::tripartite tricarboxylate transporter substrate binding protein
NZ_CP043820	107940	A	G	G	G	G	G	G	G	G	CDS:-:synonymous_variant c.418T>C p.Leu140Leu:F0U64_RS00445::tripartite tricarboxylate transporter substrate binding protein
NZ_CP043820	108001	T	C	C	C	C	C	C	C	C	CDS:-:synonymous_variant c.357A>G p.Val119Val:F0U64_RS00445::tripartite tricarboxylate transporter substrate binding protein
NZ_CP043820	108035	T	C	C	C	C	C	C	C	C	CDS:-:missense_variant c.323A>G p.Asn108Ser:F0U64_RS00445::tripartite tricarboxylate transporter substrate binding protein
NZ_CP043820	108046	G	A	A	A	A	A	A	A	A	CDS:-:synonymous_variant c.312C>T p.Thr104Thr:F0U64_RS00445::tripartite tricarboxylate transporter substrate binding protein
NZ_CP043820	108181	C	T	T	T	T	T	T	T	T	CDS:-:synonymous_variant c.174_177delGCAGinsACAA p.60:F0U64_RS00445::tripartite tricarboxylate transporter substrate binding protein
NZ_CP043820	108184	C	T	T	T	T	T	T	T	T
NZ_CP043820	108190	C	G	G	G	G	G	G	G	G	CDS:-:synonymous_variant c.168G>C p.Ala56Ala:F0U64_RS00445::tripartite tricarboxylate transporter substrate binding protein
NZ_CP043820	108205	T	C	C	C	C	C	C	C	C	CDS:-:synonymous_variant c.153A>G p.Glu51Glu:F0U64_RS00445::tripartite tricarboxylate transporter substrate binding protein
NZ_CP043820	108261	C	T	T	T	T	T	T	T	T	CDS:-:missense_variant c.97G>A p.Val33Ile:F0U64_RS00445::tripartite tricarboxylate transporter substrate binding protein
NZ_CP043820	108374	G	A	A	A	A	A	A	A	A
NZ_CP043820	108687	G	A	A	A	A	A	A	A	A	CDS:+:synonymous_variant c.117G>A p.Leu39Leu:F0U64_RS00450::acetylornithine transaminase
NZ_CP043820	108843	G	A	A	A	A	A	A	A	A	CDS:+:synonymous_variant c.273G>A p.Ser91Ser:F0U64_RS00450::acetylornithine transaminase
NZ_CP043820	108930	C	T	T	T	T	T	T	T	T	CDS:+:synonymous_variant c.360C>T p.Asn120Asn:F0U64_RS00450::acetylornithine transaminase
NZ_CP043820	108936	A	G	G	G	G	G	G	G	G	CDS:+:synonymous_variant c.366A>G p.Lys122Lys:F0U64_RS00450::acetylornithine transaminase
NZ_CP043820	109038	G	C	C	C	C	C	C	C	C	CDS:+:synonymous_variant c.468G>C p.Pro156Pro:F0U64_RS00450::acetylornithine transaminase
NZ_CP043820	109101	C	T	T	T	T	T	T	T	T	CDS:+:synonymous_variant c.531_534delCGACinsTGAT p.179:F0U64_RS00450::acetylornithine transaminase
NZ_CP043820	109104	C	T	T	T	T	T	T	T	T
NZ_CP043820	109113	C	G	G	G	G	G	G	G	G	CDS:+:synonymous_variant c.543_546delCGCCinsGGCG p.183:F0U64_RS00450::acetylornithine transaminase
NZ_CP043820	109116	C	G	G	G	G	G	G	G	G
NZ_CP043820	109146	T	C	C	C	C	C	C	C	C	CDS:+:synonymous_variant c.576T>C p.Ala192Ala:F0U64_RS00450::acetylornithine transaminase
NZ_CP043820	109178	A	C	C	C	C	C	C	C	C	CDS:+:missense_variant c.608A>C p.Gln203Pro:F0U64_RS00450::acetylornithine transaminase
NZ_CP043820	109218	C	T	T	T	T	T	T	T	T	CDS:+:synonymous_variant c.648C>T p.Phe216Phe:F0U64_RS00450::acetylornithine transaminase
NZ_CP043820	109224	G	T	T	T	T	T	T	T	T	CDS:+:synonymous_variant c.654G>T p.Val218Val:F0U64_RS00450::acetylornithine transaminase
NZ_CP043820	109254	C	G	G	G	G	G	G	G	G	CDS:+:synonymous_variant c.684_691delCGGCACCCinsGGGGACGT p.232:F0U64_RS00450::acetylornithine transaminase
NZ_CP043820	109257	C	G	G	G	G	G	G	G	G
NZ_CP043820	109260	C	G	G	G	G	G	G	G	G
NZ_CP043820	109261	C	T	T	T	T	T	T	T	T
NZ_CP043820	109269	C	T	T	T	T	T	T	T	T	CDS:+:synonymous_variant c.699C>T p.Ala233Ala:F0U64_RS00450::acetylornithine transaminase
NZ_CP043820	109323	T	C	C	C	C	C	C	C	C	CDS:+:synonymous_variant c.753T>C p.Gly251Gly:F0U64_RS00450::acetylornithine transaminase
NZ_CP043820	109329	T	G	G	G	G	G	G	G	G	CDS:+:synonymous_variant c.759T>G p.Gly253Gly:F0U64_RS00450::acetylornithine transaminase
NZ_CP043820	109365	T	C	C	C	C	C	C	C	C	CDS:+:synonymous_variant c.795T>C p.Val265Val:F0U64_RS00450::acetylornithine transaminase
NZ_CP043820	109392	G	C	C	C	C	C	C	C	C	CDS:+:synonymous_variant c.822G>C p.Gly274Gly:F0U64_RS00450::acetylornithine transaminase
NZ_CP043820	109414	C	T	T	T	T	T	T	T	T	CDS:+:synonymous_variant c.844C>T p.Leu282Leu:F0U64_RS00450::acetylornithine transaminase
NZ_CP043820	109431	T	G	G	G	G	G	G	G	G	CDS:+:synonymous_variant c.861T>G p.Gly287Gly:F0U64_RS00450::acetylornithine transaminase
NZ_CP043820	109450	T	C	C	C	C	C	C	C	C	CDS:+:synonymous_variant c.880T>C p.Leu294Leu:F0U64_RS00450::acetylornithine transaminase
NZ_CP043820	109473	G	A	A	A	A	A	A	A	A	CDS:+:missense_variant c.903_904delGTinsAG p.Ser302Ala:F0U64_RS00450::acetylornithine transaminase
NZ_CP043820	109474	T	G	G	G	G	G	G	G	G
NZ_CP043820	109488	C	T	T	T	T	T	T	T	T	CDS:+:synonymous_variant c.918C>T p.Arg306Arg:F0U64_RS00450::acetylornithine transaminase
NZ_CP043820	109497	G	A	A	A	A	A	A	A	A	CDS:+:synonymous_variant c.927G>A p.Gln309Gln:F0U64_RS00450::acetylornithine transaminase
NZ_CP043820	109503	G	T	T	T	T	T	T	T	T	CDS:+:synonymous_variant c.933G>T p.Ser311Ser:F0U64_RS00450::acetylornithine transaminase
NZ_CP043820	109518	C	T	T	T	T	T	T	T	T	CDS:+:synonymous_variant c.948C>T p.Ala316Ala:F0U64_RS00450::acetylornithine transaminase
NZ_CP043820	109527	T	C	C	C	C	C	C	C	C	CDS:+:missense_variant c.957_966delTAGGTACGGCinsCAAGTATGGG p.Arg320Lys:F0U64_RS00450::acetylornithine transaminase
NZ_CP043820	109529	G	A	A	A	A	A	A	A	A
NZ_CP043820	109533	C	T	T	T	T	T	T	T	T
NZ_CP043820	109536	C	G	G	G	G	G	G	G	G
NZ_CP043820	109551	T	C	C	C	C	C	C	C	C	CDS:+:synonymous_variant c.981T>C p.Arg327Arg:F0U64_RS00450::acetylornithine transaminase
NZ_CP043820	109560	C	G	G	G	G	G	G	G	G	CDS:+:synonymous_variant c.990C>G p.Gly330Gly:F0U64_RS00450::acetylornithine transaminase
NZ_CP043820	109596	C	T	T	T	T	T	T	T	T	CDS:+:synonymous_variant c.1026_1032delCCCCGCTinsTCCGGCG p.345:F0U64_RS00450::acetylornithine transaminase
NZ_CP043820	109599	C	G	G	G	G	G	G	G	G
NZ_CP043820	109602	T	G	G	G	G	G	G	G	G
NZ_CP043820	109611	A	G	G	G	G	G	G	G	G	CDS:+:synonymous_variant c.1041_1044delAGCCinsGGCT p.349:F0U64_RS00450::acetylornithine transaminase
NZ_CP043820	109614	C	T	T	T	T	T	T	T	T
NZ_CP043820	109656	T	G	G	G	G	G	G	G	G	CDS:+:synonymous_variant c.1086_1089delTCGCinsGCGG p.364:F0U64_RS00450::acetylornithine transaminase
NZ_CP043820	109659	C	G	G	G	G	G	G	G	G
NZ_CP043820	109666	C	T	T	T	T	T	T	T	T	CDS:+:synonymous_variant c.1096_1099delCTCTinsTTGC p.368:F0U64_RS00450::acetylornithine transaminase
NZ_CP043820	109668	C	G	G	G	G	G	G	G	G
NZ_CP043820	109669	T	C	C	C	C	C	C	C	C
NZ_CP043820	109674	C	G	G	G	G	G	G	G	G	CDS:+:synonymous_variant c.1104_1107delCTTCinsGTTT p.370:F0U64_RS00450::acetylornithine transaminase
NZ_CP043820	109677	C	T	T	T	T	T	T	T	T
NZ_CP043820	109707	A	G	G	G	G	G	G	G	G	CDS:+:synonymous_variant c.1137A>G p.Glu379Glu:F0U64_RS00450::acetylornithine transaminase
NZ_CP043820	113733	G	C	C	C	C	C	C	C	C	CDS:+:missense_variant c.67G>C p.Ala23Pro:F0U64_RS00470::hypothetical protein
NZ_CP043820	113789	C	T	T	T	T	T	T	T	T	CDS:+:synonymous_variant c.123C>T p.Ala41Ala:F0U64_RS00470::hypothetical protein
NZ_CP043820	113837	A	G	G	G	G	G	G	G	G	CDS:+:synonymous_variant c.171A>G p.Gln57Gln:F0U64_RS00470::hypothetical protein
NZ_CP043820	113879	A	G	G	G	G	G	G	G	G	CDS:+:synonymous_variant c.213A>G p.Val71Val:F0U64_RS00470::hypothetical protein
NZ_CP043820	113984	C	G	G	G	G	G	G	G	G	CDS:+:synonymous_variant c.318C>G p.Pro106Pro:F0U64_RS00470::hypothetical protein
NZ_CP043820	113996	G	A	A	A	A	A	A	A	A	CDS:+:synonymous_variant c.330G>A p.Gln110Gln:F0U64_RS00470::hypothetical protein
NZ_CP043820	114004	G	A	A	A	A	A	A	A	A
NZ_CP043820	114008	A	G	G	G	G	G	G	G	G
NZ_CP043820	114086	G	A	A	A	A	A	A	A	A
NZ_CP043820	114089	A	C	C	C	C	C	C	C	C
NZ_CP043820	114090	G	A	A	A	A	A	A	A	A
NZ_CP043820	114117	T	G	G	G	G	G	G	G	G	CDS:-:synonymous_variant c.934A>C p.Arg312Arg:F0U64_RS00475::helix-turn-helix domain-containing protein
NZ_CP043820	114135	C	T	T	T	T	T	T	T	T	CDS:-:missense_variant c.916G>A p.Gly306Ser:F0U64_RS00475::helix-turn-helix domain-containing protein
NZ_CP043820	114178	G	T	T	T	T	T	T	T	T	CDS:-:synonymous_variant c.873C>A p.Ser291Ser:F0U64_RS00475::helix-turn-helix domain-containing protein
NZ_CP043820	114208	C	T	T	T	T	T	T	T	T	CDS:-:synonymous_variant c.843G>A p.Glu281Glu:F0U64_RS00475::helix-turn-helix domain-containing protein
NZ_CP043820	114325	T	C	C	C	C	C	C	C	C	CDS:-:synonymous_variant c.726A>G p.Val242Val:F0U64_RS00475::helix-turn-helix domain-containing protein
NZ_CP043820	114441	T	C	C	C	C	C	C	C	C	CDS:-:missense_variant c.610A>G p.Ile204Val:F0U64_RS00475::helix-turn-helix domain-containing protein
NZ_CP043820	114451	C	A	A	A	A	A	A	A	A	CDS:-:synonymous_variant c.600G>T p.Ala200Ala:F0U64_RS00475::helix-turn-helix domain-containing protein
NZ_CP043820	114727	G	A	A	A	A	A	A	A	A	CDS:-:synonymous_variant c.324C>T p.Cys108Cys:F0U64_RS00475::helix-turn-helix domain-containing protein
NZ_CP043820	114778	A	G	G	G	G	G	G	G	G	CDS:-:synonymous_variant c.273T>C p.Leu91Leu:F0U64_RS00475::helix-turn-helix domain-containing protein
NZ_CP043820	114828	C	T	T	T	T	T	T	T	T	CDS:-:missense_variant c.223G>A p.Val75Ile:F0U64_RS00475::helix-turn-helix domain-containing protein
NZ_CP043820	114909	T	C	C	C	C	C	C	C	C	CDS:-:missense_variant c.142A>G p.Ser48Gly:F0U64_RS00475::helix-turn-helix domain-containing protein
NZ_CP043820	114935	G	C	C	C	C	C	C	C	C	CDS:-:missense_variant c.116C>G p.Pro39Arg:F0U64_RS00475::helix-turn-helix domain-containing protein
NZ_CP043820	114946	T	G	G	G	G	G	G	G	G	CDS:-:missense_variant c.104_105delAAinsTC p.Gln35Leu:F0U64_RS00475::helix-turn-helix domain-containing protein
NZ_CP043820	114947	T	A	A	A	A	A	A	A	A
NZ_CP043820	114963	G	C	C	C	C	C	C	C	C	CDS:-:missense_variant c.88C>G p.Gln30Glu:F0U64_RS00475::helix-turn-helix domain-containing protein
NZ_CP043820	114970	C	T	T	T	T	T	T	T	T	CDS:-:synonymous_variant c.81G>A p.Glu27Glu:F0U64_RS00475::helix-turn-helix domain-containing protein
NZ_CP043820	115064	C	T	T	T	T	T	T	T	T
NZ_CP043820	115065	G	T	T	T	T	T	T	T	T
NZ_CP043820	115080	G	A	A	A	A	A	A	A	A
NZ_CP043820	115081	A	G	G	G	G	G	G	G	G
NZ_CP043820	115167	G	C	C	C	C	C	C	C	C	CDS:+:synonymous_variant c.9G>C p.Leu3Leu:F0U64_RS00480::DUF3817 domain-containing protein
NZ_CP043820	115185	T	C	C	C	C	C	C	C	C	CDS:+:synonymous_variant c.27T>C p.Ala9Ala:F0U64_RS00480::DUF3817 domain-containing protein
NZ_CP043820	115203	C	T	T	T	T	T	T	T	T	CDS:+:missense_variant c.45_46delCGinsTT p.Ala16Ser:F0U64_RS00480::DUF3817 domain-containing protein
NZ_CP043820	115204	G	T	T	T	T	T	T	T	T
NZ_CP043820	115209	T	C	C	C	C	C	C	C	C	CDS:+:missense_variant c.51_52delTGinsCC p.Ala18Pro:F0U64_RS00480::DUF3817 domain-containing protein
NZ_CP043820	115210	G	C	C	C	C	C	C	C	C
NZ_CP043820	115224	T	G	G	G	G	G	G	G	G	CDS:+:synonymous_variant c.66T>G p.Ala22Ala:F0U64_RS00480::DUF3817 domain-containing protein
NZ_CP043820	115279	G	A	A	A	A	A	A	A	A	CDS:+:missense_variant c.121_123delGCGinsATC p.Ala41Ile:F0U64_RS00480::DUF3817 domain-containing protein
NZ_CP043820	115280	C	T	T	T	T	T	T	T	T
NZ_CP043820	115281	G	C	C	C	C	C	C	C	C
NZ_CP043820	115299	C	T	T	T	T	T	T	T	T	CDS:+:synonymous_variant c.141C>T p.His47His:F0U64_RS00480::DUF3817 domain-containing protein
NZ_CP043820	115323	C	G	G	G	G	G	G	G	G	CDS:+:synonymous_variant c.165C>G p.Val55Val:F0U64_RS00480::DUF3817 domain-containing protein
NZ_CP043820	115331	T	C	C	C	C	C	C	C	C	CDS:+:missense_variant c.173T>C p.Val58Ala:F0U64_RS00480::DUF3817 domain-containing protein
NZ_CP043820	115407	G	A	A	A	A	A	A	A	A	CDS:+:synonymous_variant c.249_252delGCGCinsACGT p.85:F0U64_RS00480::DUF3817 domain-containing protein
NZ_CP043820	115410	C	T	T	T	T	T	T	T	T
NZ_CP043820	115587	G	C	C	C	C	C	C	C	C	CDS:+:synonymous_variant c.84G>C p.Leu28Leu:F0U64_RS00485::DUF2269 family protein
NZ_CP043820	115611	G	C	C	C	C	C	C	C	C	CDS:+:synonymous_variant c.108G>C p.Gly36Gly:F0U64_RS00485::DUF2269 family protein
NZ_CP043820	115618	T	C	C	C	C	C	C	C	C	CDS:+:synonymous_variant c.115T>C p.Leu39Leu:F0U64_RS00485::DUF2269 family protein
NZ_CP043820	115752	T	G	G	G	G	G	G	G	G	CDS:+:synonymous_variant c.249T>G p.Leu83Leu:F0U64_RS00485::DUF2269 family protein
NZ_CP043820	115777	G	T	T	T	T	T	T	T	T	CDS:+:missense_variant c.274G>T p.Val92Leu:F0U64_RS00485::DUF2269 family protein
NZ_CP043820	115809	G	A	A	A	A	A	A	A	A	CDS:+:synonymous_variant c.306_309delGCGAinsACGG p.104:F0U64_RS00485::DUF2269 family protein
NZ_CP043820	115812	A	G	G	G	G	G	G	G	G
NZ_CP043820	115842	G	C	C	C	C	C	C	C	C	CDS:+:missense_variant c.339_341delGGTinsCGG p.GluVal113AspGly:F0U64_RS00485::DUF2269 family protein
NZ_CP043820	115844	T	G	G	G	G	G	G	G	G
NZ_CP043820	116076	A	G	G	G	G	G	G	G	G	CDS:+:missense_variant c.21_23delACGinsGTT p.Arg8Leu:F0U64_RS00490::hypothetical protein
NZ_CP043820	116077	C	T	T	T	T	T	T	T	T
NZ_CP043820	116078	G	T	T	T	T	T	T	T	T
NZ_CP043820	116085	G	A	A	A	A	A	A	A	A	CDS:+:synonymous_variant c.30G>A p.Glu10Glu:F0U64_RS00490::hypothetical protein
NZ_CP043820	116091	G	T	T	T	T	T	T	T	T	CDS:+:missense_variant c.36_42delGCGCGACinsTCGCCAT p.Asp14His:F0U64_RS00490::hypothetical protein
NZ_CP043820	116095	G	C	C	C	C	C	C	C	C
NZ_CP043820	116097	C	T	T	T	T	T	T	T	T
NZ_CP043820	116104	A	G	G	G	G	G	G	G	G	CDS:+:missense_variant c.49_51delAAGinsGAA p.Lys17Glu:F0U64_RS00490::hypothetical protein
NZ_CP043820	116106	G	A	A	A	A	A	A	A	A
NZ_CP043820	116114	A	C	C	C	C	C	C	C	C	CDS:+:missense_variant c.59_63delACGATinsCCGAC p.Asp20Ala:F0U64_RS00490::hypothetical protein
NZ_CP043820	116118	T	C	C	C	C	C	C	C	C
NZ_CP043820	116123	C	A	A	A	A	A	A	A	A	CDS:+:missense_variant c.68C>A p.Ala23Glu:F0U64_RS00490::hypothetical protein
NZ_CP043820	116143	A	C	C	C	C	C	C	C	C	CDS:+:missense_variant c.88A>C p.Met30Leu:F0U64_RS00490::hypothetical protein
NZ_CP043820	116149	C	T	T	T	T	T	T	T	T	CDS:+:synonymous_variant c.94C>T p.Leu32Leu:F0U64_RS00490::hypothetical protein
NZ_CP043820	116155	A	C	C	C	C	C	C	C	C	CDS:+:missense_variant c.100A>C p.Met34Leu:F0U64_RS00490::hypothetical protein
NZ_CP043820	116160	G	C	C	C	C	C	C	C	C	CDS:+:synonymous_variant c.105G>C p.Pro35Pro:F0U64_RS00490::hypothetical protein
NZ_CP043820	116166	G	C	C	C	C	C	C	C	C	CDS:+:synonymous_variant c.111G>C p.Ala37Ala:F0U64_RS00490::hypothetical protein
NZ_CP043820	116172	G	C	C	C	C	C	C	C	C	CDS:+:missense_variant c.117_121delGGTGCinsCGTCA p.Leu41Ile:F0U64_RS00490::hypothetical protein
NZ_CP043820	116175	G	C	C	C	C	C	C	C	C
NZ_CP043820	116176	C	A	A	A	A	A	A	A	A
NZ_CP043820	116187	G	C	C	C	C	C	C	C	C	CDS:+:synonymous_variant c.132G>C p.Thr44Thr:F0U64_RS00490::hypothetical protein
NZ_CP043820	116193	A	G	G	G	G	G	G	G	G	CDS:+:synonymous_variant c.138A>G p.Gly46Gly:F0U64_RS00490::hypothetical protein
NZ_CP043820	116208	C	T	T	T	T	T	T	T	T	CDS:+:synonymous_variant c.153C>T p.Arg51Arg:F0U64_RS00490::hypothetical protein
NZ_CP043820	116213	C	T	T	T	T	T	T	T	T	CDS:+:missense_variant c.158_159delCCinsTT p.Ala53Val:F0U64_RS00490::hypothetical protein
NZ_CP043820	116214	C	T	T	T	T	T	T	T	T
NZ_CP043820	116220	C	G	G	G	G	G	G	G	G	CDS:+:missense_variant c.165_168delCCACinsGCAG p.His56Gln:F0U64_RS00490::hypothetical protein
NZ_CP043820	116256	G	C	C	G	C	C	C	C	C
NZ_CP043820	127544	C	G	G	G	G	G	G	G	G	CDS:-:synonymous_variant c.291_294delGCTGinsTCTC p.99:F0U64_RS00520::hypothetical protein
NZ_CP043820	127547	C	A	A	A	A	A	A	A	A
NZ_CP043820	127839	G	T	T	T	T	T	T	T	T
NZ_CP043820	127883	G	A	A	A	A	A	A	A	A
NZ_CP043820	127886	T	C	C	C	C	C	C	C	C
NZ_CP043820	127915	T	C	C	C	C	C	C	C	C
NZ_CP043820	127951	G	C	C	C	C	C	C	C	C
NZ_CP043820	127960	C	T	T	T	T	T	T	T	T	CDS:+:missense_variant c.4C>T p.Pro2Ser:F0U64_RS00525::DUF1232 domain-containing protein
NZ_CP043820	128049	G	C	C	C	C	C	C	C	C	CDS:+:synonymous_variant c.93G>C p.Pro31Pro:F0U64_RS00525::DUF1232 domain-containing protein
NZ_CP043820	128071	C	G	G	G	G	G	G	G	G	CDS:+:missense_variant c.115C>G p.Leu39Val:F0U64_RS00525::DUF1232 domain-containing protein
NZ_CP043820	128082	G	C	C	C	C	C	C	C	C	CDS:+:synonymous_variant c.126G>C p.Val42Val:F0U64_RS00525::DUF1232 domain-containing protein
NZ_CP043820	128136	C	T	T	T	T	T	T	T	T	CDS:+:synonymous_variant c.180C>T p.Gly60Gly:F0U64_RS00525::DUF1232 domain-containing protein
NZ_CP043820	128188	T	C	C	C	C	C	C	C	C	CDS:+:synonymous_variant c.232T>C p.Leu78Leu:F0U64_RS00525::DUF1232 domain-containing protein
NZ_CP043820	128199	A	C	C	C	C	C	C	C	C	CDS:+:missense_variant c.243_249delAGAGGTGinsCGATGTT p.Glu82Asp:F0U64_RS00525::DUF1232 domain-containing protein
NZ_CP043820	128202	G	T	T	T	T	T	T	T	T
NZ_CP043820	128205	G	T	T	T	T	T	T	T	T
NZ_CP043820	128221	G	A	A	A	A	A	A	A	A	CDS:+:missense_variant c.265_266delGGinsAA p.Gly89Asn:F0U64_RS00525::DUF1232 domain-containing protein
NZ_CP043820	128222	G	A	A	A	A	A	A	A	A
NZ_CP043820	128277	C	T	T	T	T	T	T	T	T	CDS:+:synonymous_variant c.321C>T p.Gly107Gly:F0U64_RS00525::DUF1232 domain-containing protein
NZ_CP043820	128296	G	T	T	T	T	T	T	T	T	CDS:+:missense_variant c.340G>T p.Val114Leu:F0U64_RS00525::DUF1232 domain-containing protein
NZ_CP043820	128316	G	C	C	C	C	C	C	C	C	CDS:+:synonymous_variant c.360G>C p.Leu120Leu:F0U64_RS00525::DUF1232 domain-containing protein
NZ_CP043820	128346	C	G	G	G	G	G	G	G	G
NZ_CP043820	128361	C	T	T	T	T	T	T	T	T	CDS:-:missense_variant c.698G>A p.Gly233Asp:F0U64_RS00530::hypothetical protein
NZ_CP043820	128405	T	C	C	C	C	C	C	C	C	CDS:-:synonymous_variant c.654A>G p.Glu218Glu:F0U64_RS00530::hypothetical protein
NZ_CP043820	128514	T	G	G	G	G	G	G	G	G	CDS:-:missense_variant c.545A>C p.Lys182Thr:F0U64_RS00530::hypothetical protein
NZ_CP043820	128540	G	C	C	C	C	C	C	C	C	CDS:-:missense_variant c.516_519delCCACinsGCAG p.His173Gln:F0U64_RS00530::hypothetical protein
NZ_CP043820	128543	G	C	C	C	C	C	C	C	C
NZ_CP043820	128624	G	A	A	A	A	A	A	A	A	CDS:-:synonymous_variant c.435C>T p.Arg145Arg:F0U64_RS00530::hypothetical protein
NZ_CP043820	128630	T	C	C	C	C	C	C	C	C	CDS:-:synonymous_variant c.429A>G p.Gly143Gly:F0U64_RS00530::hypothetical protein
NZ_CP043820	128635	G	A	A	A	A	A	A	A	A	CDS:-:synonymous_variant c.424C>T p.Leu142Leu:F0U64_RS00530::hypothetical protein
NZ_CP043820	128640	C	T	T	T	T	T	T	T	T	CDS:-:missense_variant c.419G>A p.Arg140Lys:F0U64_RS00530::hypothetical protein
NZ_CP043820	128686	T	C	C	C	C	C	C	C	C	CDS:-:missense_variant c.373A>G p.Thr125Ala:F0U64_RS00530::hypothetical protein
NZ_CP043820	128705	T	C	C	C	C	C	C	C	C	CDS:-:missense_variant c.342_354delCCGGCTCCAGCAAinsTCGCCTGCGGCAG p.Gln117Arg:F0U64_RS00530::hypothetical protein
NZ_CP043820	128709	T	C	C	C	C	C	C	C	C
NZ_CP043820	128711	G	C	C	C	C	C	C	C	C
NZ_CP043820	128714	C	G	G	G	G	G	G	G	G
NZ_CP043820	128717	G	A	A	A	A	A	A	A	A
NZ_CP043820	128723	A	G	G	G	G	G	G	G	G	CDS:-:synonymous_variant c.336T>C p.Asp112Asp:F0U64_RS00530::hypothetical protein
NZ_CP043820	128761	T	G	G	G	G	G	G	G	G	CDS:-:missense_variant c.298A>C p.Ile100Leu:F0U64_RS00530::hypothetical protein
NZ_CP043820	128783	A	C	C	C	C	C	C	C	C	CDS:-:synonymous_variant c.276T>G p.Thr92Thr:F0U64_RS00530::hypothetical protein
NZ_CP043820	128789	G	C	C	C	C	C	C	C	C	CDS:-:synonymous_variant c.270C>G p.Arg90Arg:F0U64_RS00530::hypothetical protein
NZ_CP043820	128851	C	T	T	T	T	T	T	T	T	CDS:-:missense_variant c.208G>A p.Val70Met:F0U64_RS00530::hypothetical protein
NZ_CP043820	128888	G	C	C	C	C	C	C	C	C	CDS:-:synonymous_variant c.171C>G p.Val57Val:F0U64_RS00530::hypothetical protein
NZ_CP043820	128899	G	T	T	T	T	T	T	T	T	CDS:-:missense_variant c.159_160delGCinsCA p.Gln54Lys:F0U64_RS00530::hypothetical protein
NZ_CP043820	128900	C	G	G	G	G	G	G	G	G
NZ_CP043820	128907	G	C	C	C	C	C	C	C	C	CDS:-:missense_variant c.149_152delTGACinsCGCG p.ValThr50AlaArg:F0U64_RS00530::hypothetical protein
NZ_CP043820	128908	T	G	G	G	G	G	G	G	G
NZ_CP043820	128910	A	G	G	G	G	G	G	G	G
NZ_CP043820	128921	A	G	G	G	G	G	G	G	G	CDS:-:synonymous_variant c.138T>C p.Arg46Arg:F0U64_RS00530::hypothetical protein
NZ_CP043820	128987	A	G	G	G	G	G	G	G	G	CDS:-:synonymous_variant c.72T>C p.His24His:F0U64_RS00530::hypothetical protein
NZ_CP043820	129053	C	T	T	T	T	T	T	T	T	CDS:-:synonymous_variant c.6G>A p.Gln2Gln:F0U64_RS00530::hypothetical protein
NZ_CP043820	129061	G	A	A	A	A	A	A	A	A
NZ_CP043820	129062	C	G	G	G	G	G	G	G	G
NZ_CP043820	129063	G	C	C	C	C	C	C	C	C
NZ_CP043820	129064	C	G	G	G	G	G	G	G	G
NZ_CP043820	129065	G	C	C	C	C	C	C	C	C
NZ_CP043820	129066	C	G	G	G	G	G	G	G	G
NZ_CP043820	129097	A	G	G	G	G	G	G	G	G	CDS:-:synonymous_variant c.603_604delATinsGC p.203:F0U64_RS00535::LysE family translocator
NZ_CP043820	129098	T	C	C	C	C	C	C	C	C
NZ_CP043820	129131	T	C	C	C	C	C	C	C	C	CDS:-:synonymous_variant c.570A>G p.Gln190Gln:F0U64_RS00535::LysE family translocator
NZ_CP043820	129152	C	T	T	T	T	T	T	T	T	CDS:-:synonymous_variant c.540_549delGGGACGGCAGinsCGGCCGCCAA p.184:F0U64_RS00535::LysE family translocator
NZ_CP043820	129155	C	G	G	G	G	G	G	G	G
NZ_CP043820	129158	T	G	G	G	G	G	G	G	G
NZ_CP043820	129161	C	G	G	G	G	G	G	G	G
NZ_CP043820	129317	C	T	T	T	T	T	T	T	T	CDS:-:synonymous_variant c.384G>A p.Ala128Ala:F0U64_RS00535::LysE family translocator
NZ_CP043820	129392	C	G	G	G	G	G	G	G	G	CDS:-:synonymous_variant c.309G>C p.Ala103Ala:F0U64_RS00535::LysE family translocator
NZ_CP043820	129470	A	G	G	G	G	G	G	G	G	CDS:-:synonymous_variant c.231T>C p.Arg77Arg:F0U64_RS00535::LysE family translocator
NZ_CP043820	129506	C	T	T	T	T	T	T	T	T	CDS:-:synonymous_variant c.195G>A p.Leu65Leu:F0U64_RS00535::LysE family translocator
NZ_CP043820	129530	G	C	C	C	C	C	C	C	C	CDS:-:synonymous_variant c.171C>G p.Leu57Leu:F0U64_RS00535::LysE family translocator
NZ_CP043820	129653	G	C	C	C	C	C	C	C	C	CDS:-:synonymous_variant c.48C>G p.Ala16Ala:F0U64_RS00535::LysE family translocator
NZ_CP043820	129677	C	G	G	G	G	G	G	G	G	CDS:-:synonymous_variant c.24G>C p.Val8Val:F0U64_RS00535::LysE family translocator
NZ_CP043820	129703	C	G	G	G	G	G	G	G	G
NZ_CP043820	129704	G	A	A	A	A	A	A	A	A
NZ_CP043820	129705	A	G	G	G	G	G	G	G	G
NZ_CP043820	129712	G	C	C	C	C	C	C	C	C
NZ_CP043820	129714	G	A	A	A	A	A	A	A	A
NZ_CP043820	129716	C	G	G	G	G	G	G	G	G
NZ_CP043820	129718	G	A	A	A	A	A	A	A	A
NZ_CP043820	129719	C	T	T	T	T	T	T	T	T
NZ_CP043820	129720	C	G	G	G	G	G	G	G	G
NZ_CP043820	129721	G	C	C	C	C	C	C	C	C
NZ_CP043820	129723	T	G	G	G	G	G	G	G	G
NZ_CP043820	129725	G	C	C	C	C	C	C	C	C
NZ_CP043820	129729	T	C	C	C	C	C	C	C	C
NZ_CP043820	129739	G	A	A	A	A	A	A	A	A	CDS:-:synonymous_variant c.519C>T p.Ala173Ala:F0U64_RS00540::DUF4189 domain-containing protein
NZ_CP043820	129746	A	G	G	G	G	G	G	G	G	CDS:-:missense_variant c.512T>C p.Val171Ala:F0U64_RS00540::DUF4189 domain-containing protein
NZ_CP043820	129772	C	A	A	A	A	A	A	A	A	CDS:-:synonymous_variant c.486G>T p.Ala162Ala:F0U64_RS00540::DUF4189 domain-containing protein
NZ_CP043820	129790	G	A	A	A	A	A	A	A	A	CDS:-:missense_variant c.459_468delAAAGGACACCinsGAAAGGCGCT p.AspThr155GlyAla:F0U64_RS00540::DUF4189 domain-containing protein
NZ_CP043820	129792	T	C	C	C	C	C	C	C	C
NZ_CP043820	129794	T	C	C	C	C	C	C	C	C
NZ_CP043820	129796	C	T	T	T	T	T	T	T	T
NZ_CP043820	129799	T	C	C	C	C	C	C	C	C
NZ_CP043820	129808	T	C	C	C	C	C	C	C	C	CDS:-:synonymous_variant c.450A>G p.Glu150Glu:F0U64_RS00540::DUF4189 domain-containing protein
NZ_CP043820	129814	C	G	G	G	G	G	G	G	G	CDS:-:synonymous_variant c.441_444delTGCGinsCGCC p.149:F0U64_RS00540::DUF4189 domain-containing protein
NZ_CP043820	129817	A	G	G	G	G	G	G	G	G
NZ_CP043820	129835	T	C	C	C	C	C	C	C	C	CDS:-:synonymous_variant c.423A>G p.Glu141Glu:F0U64_RS00540::DUF4189 domain-containing protein
NZ_CP043820	129840	C	T	T	T	T	T	T	T	T	CDS:-:missense_variant c.418G>A p.Gly140Ser:F0U64_RS00540::DUF4189 domain-containing protein
NZ_CP043820	129851	A	G	G	G	G	G	G	G	G	CDS:-:missense_variant c.407T>C p.Val136Ala:F0U64_RS00540::DUF4189 domain-containing protein
NZ_CP043820	129877	C	T	T	T	T	T	T	T	T	CDS:-:missense_variant c.379_381delAAGinsCAA p.Lys127Gln:F0U64_RS00540::DUF4189 domain-containing protein
NZ_CP043820	129879	T	G	G	G	G	G	G	G	G
NZ_CP043820	129892	G	A	A	A	A	A	A	A	A	CDS:-:missense_variant c.365_366delACinsTT p.Tyr122Phe:F0U64_RS00540::DUF4189 domain-containing protein
NZ_CP043820	129893	T	A	A	A	A	A	A	A	A
NZ_CP043820	129898	G	C	C	C	C	C	C	C	C	CDS:-:synonymous_variant c.357_360delGGTCinsAGTG p.121:F0U64_RS00540::DUF4189 domain-containing protein
NZ_CP043820	129901	C	T	T	T	T	T	T	T	T
NZ_CP043820	129919	G	A	A	A	A	A	A	A	A	CDS:-:synonymous_variant c.339C>T p.Tyr113Tyr:F0U64_RS00540::DUF4189 domain-containing protein
NZ_CP043820	129935	A	G	G	G	G	G	G	G	G	CDS:-:missense_variant c.323T>C p.Val108Ala:F0U64_RS00540::DUF4189 domain-containing protein
NZ_CP043820	129979	T	C	C	C	C	C	C	C	C	CDS:-:synonymous_variant c.279A>G p.Lys93Lys:F0U64_RS00540::DUF4189 domain-containing protein
NZ_CP043820	129985	C	G	G	G	G	G	G	G	G	CDS:-:missense_variant c.264_273delGGCCCGCGCGinsAGCCAAGGCC p.Arg90Lys:F0U64_RS00540::DUF4189 domain-containing protein
NZ_CP043820	129988	G	C	C	C	C	C	C	C	C
NZ_CP043820	129989	C	T	T	T	T	T	T	T	T
NZ_CP043820	129990	G	T	T	T	T	T	T	T	T
NZ_CP043820	129994	C	T	T	T	T	T	T	T	T
NZ_CP043820	130003	G	C	C	C	C	C	C	C	C	CDS:-:synonymous_variant c.255C>G p.Arg85Arg:F0U64_RS00540::DUF4189 domain-containing protein
NZ_CP043820	130026	A	C	C	C	C	C	C	C	C	CDS:-:missense_variant c.225_232delGTCGGGTTinsCTCCGGCG p.Ser78Ala:F0U64_RS00540::DUF4189 domain-containing protein
NZ_CP043820	130027	A	G	G	G	G	G	G	G	G
NZ_CP043820	130030	C	G	G	G	G	G	G	G	G
NZ_CP043820	130033	C	G	G	G	G	G	G	G	G
NZ_CP043820	130060	A	G	G	G	G	G	G	G	G	CDS:-:synonymous_variant c.198T>C p.Arg66Arg:F0U64_RS00540::DUF4189 domain-containing protein
NZ_CP043820	130078	C	G	G	G	G	G	G	G	G	CDS:-:missense_variant c.175_180delGCCTCGinsCCCGCC p.AlaSer59ProAla:F0U64_RS00540::DUF4189 domain-containing protein
NZ_CP043820	130080	A	C	C	C	C	C	C	C	C
NZ_CP043820	130083	C	G	G	G	G	G	G	G	G
NZ_CP043820	130094	C	G	G	G	G	G	G	G	G	CDS:-:missense_variant c.164G>C p.Gly55Ala:F0U64_RS00540::DUF4189 domain-containing protein
NZ_CP043820	130105	A	G	G	G	G	G	G	G	G	CDS:-:synonymous_variant c.153T>C p.Pro51Pro:F0U64_RS00540::DUF4189 domain-containing protein
NZ_CP043820	130200	C	G	G	G	G	G	G	G	G	CDS:-:missense_variant c.58G>C p.Val20Leu:F0U64_RS00540::DUF4189 domain-containing protein
NZ_CP043820	130206	C	T	T	T	T	T	T	T	T	CDS:-:missense_variant c.52G>A p.Ala18Thr:F0U64_RS00540::DUF4189 domain-containing protein
NZ_CP043820	130216	G	A	A	A	A	A	A	A	A	CDS:-:synonymous_variant c.42C>T p.Asn14Asn:F0U64_RS00540::DUF4189 domain-containing protein
NZ_CP043820	130271	C	G	G	G	G	G	G	G	G	CDS:-:missense_variant c.586G>C p.Glu196Gln:F0U64_RS00545::cysteine hydrolase
NZ_CP043820	130281	A	G	G	G	G	G	G	G	G	CDS:-:synonymous_variant c.576T>C p.Gly192Gly:F0U64_RS00545::cysteine hydrolase
NZ_CP043820	130292	A	G	G	G	G	G	G	G	G	CDS:-:synonymous_variant c.565T>C p.Leu189Leu:F0U64_RS00545::cysteine hydrolase
NZ_CP043820	130302	C	G	G	G	G	G	G	G	G	CDS:-:missense_variant c.554_555delAGinsCC p.Glu185Ala:F0U64_RS00545::cysteine hydrolase
NZ_CP043820	130303	T	G	G	G	G	G	G	G	G
NZ_CP043820	130311	G	C	C	C	C	C	C	C	C	CDS:-:synonymous_variant c.546C>G p.Ser182Ser:F0U64_RS00545::cysteine hydrolase
NZ_CP043820	130320	T	G	G	G	G	G	G	G	G	CDS:-:synonymous_variant c.534_537delCACAinsGACC p.180:F0U64_RS00545::cysteine hydrolase
NZ_CP043820	130323	G	C	C	C	C	C	C	C	C
NZ_CP043820	130329	C	G	G	G	G	G	G	G	G	CDS:-:synonymous_variant c.528G>C p.Ser176Ser:F0U64_RS00545::cysteine hydrolase
NZ_CP043820	130338	G	A	A	A	A	A	A	A	A	CDS:-:synonymous_variant c.519C>T p.Ala173Ala:F0U64_RS00545::cysteine hydrolase
NZ_CP043820	130403	A	G	G	G	G	G	G	G	G	CDS:-:synonymous_variant c.453_454delTTinsGC p.153:F0U64_RS00545::cysteine hydrolase
NZ_CP043820	130404	A	C	C	C	C	C	C	C	C
NZ_CP043820	130440	A	C	C	C	C	C	C	C	C	CDS:-:synonymous_variant c.417T>G p.Ser139Ser:F0U64_RS00545::cysteine hydrolase
NZ_CP043820	130461	G	C	C	C	C	C	C	C	C	CDS:-:synonymous_variant c.393_396delTGCCinsCGCG p.133:F0U64_RS00545::cysteine hydrolase
NZ_CP043820	130464	A	G	G	G	G	G	G	G	G
NZ_CP043820	130470	G	C	C	C	C	C	C	C	C	CDS:-:synonymous_variant c.387C>G p.Val129Val:F0U64_RS00545::cysteine hydrolase
NZ_CP043820	130503	C	T	T	T	T	T	T	T	T	CDS:-:synonymous_variant c.354G>A p.Leu118Leu:F0U64_RS00545::cysteine hydrolase
NZ_CP043820	130509	C	G	G	G	G	G	G	G	G	CDS:-:synonymous_variant c.348G>C p.Pro116Pro:F0U64_RS00545::cysteine hydrolase
NZ_CP043820	130545	A	G	G	G	G	G	G	G	G	CDS:-:synonymous_variant c.312T>C p.His104His:F0U64_RS00545::cysteine hydrolase
NZ_CP043820	130551	G	C	C	C	C	C	C	C	C	CDS:-:synonymous_variant c.306C>G p.Leu102Leu:F0U64_RS00545::cysteine hydrolase
NZ_CP043820	130569	A	G	G	G	G	G	G	G	G	CDS:-:synonymous_variant c.288T>C p.Asp96Asp:F0U64_RS00545::cysteine hydrolase
NZ_CP043820	130623	G	C	C	C	C	C	C	C	C	CDS:-:synonymous_variant c.234C>G p.Arg78Arg:F0U64_RS00545::cysteine hydrolase
NZ_CP043820	130647	C	G	G	G	G	G	G	G	G	CDS:-:synonymous_variant c.210G>C p.Leu70Leu:F0U64_RS00545::cysteine hydrolase
NZ_CP043820	130671	A	G	G	G	G	G	G	G	G	CDS:-:synonymous_variant c.183_186delCCCTinsTCCC p.63:F0U64_RS00545::cysteine hydrolase
NZ_CP043820	130674	G	A	A	A	A	A	A	A	A
NZ_CP043820	130719	C	G	G	G	G	G	G	G	G	CDS:-:synonymous_variant c.138G>C p.Ala46Ala:F0U64_RS00545::cysteine hydrolase
NZ_CP043820	130731	C	T	T	T	T	T	T	T	T	CDS:-:synonymous_variant c.123_126delACTGinsGCTA p.43:F0U64_RS00545::cysteine hydrolase
NZ_CP043820	130734	T	C	C	C	C	C	C	C	C
NZ_CP043820	130773	G	A	A	A	A	A	A	A	A	CDS:-:synonymous_variant c.84C>T p.Phe28Phe:F0U64_RS00545::cysteine hydrolase
NZ_CP043820	130814	A	G	G	G	G	G	G	G	G	CDS:-:synonymous_variant c.43T>C p.Leu15Leu:F0U64_RS00545::cysteine hydrolase
NZ_CP043820	130819	G	C	C	C	C	C	C	C	C	CDS:-:missense_variant c.38C>G p.Thr13Ser:F0U64_RS00545::cysteine hydrolase
NZ_CP043820	130827	G	C	C	C	C	C	C	C	C	CDS:-:missense_variant c.26_30delCCCCCinsTCCCG p.Thr9Ile:F0U64_RS00545::cysteine hydrolase
NZ_CP043820	130831	G	A	A	A	A	A	A	A	A
NZ_CP043820	130840	G	A	A	A	A	A	A	A	A	CDS:-:missense_variant c.17C>T p.Pro6Leu:F0U64_RS00545::cysteine hydrolase
NZ_CP043820	130846	G	T	T	T	T	T	T	T	T	CDS:-:missense_variant c.11C>A p.Pro4Gln:F0U64_RS00545::cysteine hydrolase
NZ_CP043820	131023	G	C	C	C	C	C	C	C	C	CDS:-:synonymous_variant c.666C>G p.Ala222Ala:F0U64_RS00550::hypothetical protein
NZ_CP043820	131032	C	G	G	G	G	G	G	G	G	CDS:-:synonymous_variant c.657G>C p.Pro219Pro:F0U64_RS00550::hypothetical protein
NZ_CP043820	131041	C	T	T	T	T	T	T	T	T	CDS:-:synonymous_variant c.648G>A p.Lys216Lys:F0U64_RS00550::hypothetical protein
NZ_CP043820	131068	C	T	T	T	T	T	T	T	T	CDS:-:synonymous_variant c.621G>A p.Glu207Glu:F0U64_RS00550::hypothetical protein
NZ_CP043820	131164	A	G	G	G	G	G	G	G	G	CDS:-:synonymous_variant c.525T>C p.Asp175Asp:F0U64_RS00550::hypothetical protein
NZ_CP043820	131206	G	A	A	A	A	A	A	A	A	CDS:-:synonymous_variant c.483C>T p.Ile161Ile:F0U64_RS00550::hypothetical protein
NZ_CP043820	131215	G	C	C	C	C	C	C	C	C	CDS:-:missense_variant c.472_474delGTCinsCTG p.Val158Leu:F0U64_RS00550::hypothetical protein
NZ_CP043820	131217	C	G	G	G	G	G	G	G	G
NZ_CP043820	131254	T	G	G	G	G	G	G	G	G	CDS:-:synonymous_variant c.435A>C p.Gly145Gly:F0U64_RS00550::hypothetical protein
NZ_CP043820	131260	G	A	A	A	A	A	A	A	A	CDS:-:synonymous_variant c.429C>T p.Asn143Asn:F0U64_RS00550::hypothetical protein
NZ_CP043820	131341	C	T	T	T	T	T	T	T	T	CDS:-:synonymous_variant c.348G>A p.Glu116Glu:F0U64_RS00550::hypothetical protein
NZ_CP043820	131373	C	T	T	T	T	T	T	T	T	CDS:-:missense_variant c.316G>A p.Gly106Ser:F0U64_RS00550::hypothetical protein
NZ_CP043820	131452	C	T	T	T	T	T	T	T	T	CDS:-:synonymous_variant c.237G>A p.Glu79Glu:F0U64_RS00550::hypothetical protein
NZ_CP043820	131473	C	G	G	G	G	G	G	G	G	CDS:-:synonymous_variant c.216G>C p.Thr72Thr:F0U64_RS00550::hypothetical protein
NZ_CP043820	131485	T	C	C	C	C	C	C	C	C	CDS:-:synonymous_variant c.204A>G p.Glu68Glu:F0U64_RS00550::hypothetical protein
NZ_CP043820	131506	T	C	C	C	C	C	C	C	C	CDS:-:synonymous_variant c.183A>G p.Glu61Glu:F0U64_RS00550::hypothetical protein
NZ_CP043820	131650	A	G	G	G	G	G	G	G	G	CDS:-:synonymous_variant c.39T>C p.Asp13Asp:F0U64_RS00550::hypothetical protein
NZ_CP043820	147850	C	G	G	G	G	G	G	G	G	CDS:-:synonymous_variant c.1581G>C p.Ser527Ser:F0U64_RS00620::AMP-binding protein
NZ_CP043820	148002	T	C	C	C	C	C	C	C	C	CDS:-:missense_variant c.1425_1429delGCCCAinsACCCG p.Asn477Asp:F0U64_RS00620::AMP-binding protein
NZ_CP043820	148006	C	T	T	T	T	T	T	T	T
NZ_CP043820	148036	G	C	C	C	C	C	C	C	C	CDS:-:synonymous_variant c.1395C>G p.Pro465Pro:F0U64_RS00620::AMP-binding protein
NZ_CP043820	148068	C	G	G	G	G	G	G	G	G	CDS:-:missense_variant c.1363G>C p.Val455Leu:F0U64_RS00620::AMP-binding protein
NZ_CP043820	148178	T	C	C	C	C	C	C	C	C	CDS:-:missense_variant c.1253A>G p.Asp418Gly:F0U64_RS00620::AMP-binding protein
NZ_CP043820	148195	G	A	A	A	A	A	A	A	A	CDS:-:synonymous_variant c.1236C>T p.Thr412Thr:F0U64_RS00620::AMP-binding protein
NZ_CP043820	148201	C	G	G	G	G	G	G	G	G	CDS:-:missense_variant c.1230G>C p.Glu410Asp:F0U64_RS00620::AMP-binding protein
NZ_CP043820	148216	G	A	A	A	A	A	A	A	A	CDS:-:synonymous_variant c.1215C>T p.Tyr405Tyr:F0U64_RS00620::AMP-binding protein
NZ_CP043820	148255	C	G	G	G	G	G	G	G	G	CDS:-:synonymous_variant c.1176G>C p.Gly392Gly:F0U64_RS00620::AMP-binding protein
NZ_CP043820	148276	C	G	G	G	G	G	G	G	G	CDS:-:synonymous_variant c.1155G>C p.Pro385Pro:F0U64_RS00620::AMP-binding protein
NZ_CP043820	148293	C	T	T	T	T	T	T	T	T	CDS:-:missense_variant c.1138G>A p.Ala380Thr:F0U64_RS00620::AMP-binding protein
NZ_CP043820	148345	C	G	G	G	G	G	G	G	G	CDS:-:synonymous_variant c.1086G>C p.Ala362Ala:F0U64_RS00620::AMP-binding protein
NZ_CP043820	148375	A	C	C	C	C	C	C	C	C	CDS:-:synonymous_variant c.1056T>G p.Arg352Arg:F0U64_RS00620::AMP-binding protein
NZ_CP043820	148406	T	C	C	C	C	C	C	C	C	CDS:-:missense_variant c.1025A>G p.Asn342Ser:F0U64_RS00620::AMP-binding protein
NZ_CP043820	148588	C	G	G	G	G	G	G	G	G	CDS:-:synonymous_variant c.843G>C p.Ala281Ala:F0U64_RS00620::AMP-binding protein
NZ_CP043820	148612	G	A	A	A	A	A	A	A	A	CDS:-:synonymous_variant c.819C>T p.His273His:F0U64_RS00620::AMP-binding protein
NZ_CP043820	148639	G	C	C	C	C	C	C	C	C	CDS:-:synonymous_variant c.792C>G p.Ala264Ala:F0U64_RS00620::AMP-binding protein
NZ_CP043820	148670	A	G	G	G	G	G	G	G	G	CDS:-:missense_variant c.761T>C p.Ile254Thr:F0U64_RS00620::AMP-binding protein
NZ_CP043820	148689	T	G	G	G	G	G	G	G	G	CDS:-:missense_variant c.742A>C p.Met248Leu:F0U64_RS00620::AMP-binding protein
NZ_CP043820	148734	C	T	T	T	T	T	T	T	T	CDS:-:missense_variant c.697G>A p.Ala233Thr:F0U64_RS00620::AMP-binding protein
NZ_CP043820	148798	G	C	C	C	C	C	C	C	C	CDS:-:synonymous_variant c.633C>G p.Ala211Ala:F0U64_RS00620::AMP-binding protein
NZ_CP043820	148882	T	C	C	C	C	C	C	C	C	CDS:-:synonymous_variant c.549A>G p.Arg183Arg:F0U64_RS00620::AMP-binding protein
NZ_CP043820	148897	C	G	G	G	G	G	G	G	G	CDS:-:synonymous_variant c.534G>C p.Pro178Pro:F0U64_RS00620::AMP-binding protein
NZ_CP043820	148962	G	A	A	A	A	A	A	A	A	CDS:-:missense_variant c.469C>T p.Pro157Ser:F0U64_RS00620::AMP-binding protein
NZ_CP043820	149002	C	T	T	T	T	T	T	T	T	CDS:-:synonymous_variant c.429G>A p.Pro143Pro:F0U64_RS00620::AMP-binding protein
NZ_CP043820	149218	A	C	C	C	C	C	C	C	C	CDS:-:synonymous_variant c.213T>G p.Arg71Arg:F0U64_RS00620::AMP-binding protein
NZ_CP043820	149269	G	A	A	A	A	A	A	A	A	CDS:-:synonymous_variant c.162C>T p.Tyr54Tyr:F0U64_RS00620::AMP-binding protein
NZ_CP043820	149294	C	T	T	T	T	T	T	T	T	CDS:-:missense_variant c.133_137delGACCGinsAACCA p.AspArg45AsnHis:F0U64_RS00620::AMP-binding protein
NZ_CP043820	149298	C	T	T	T	T	T	T	T	T
NZ_CP043820	149457	C	T	T	T	T	T	T	T	T	CDS:-:missense_variant c.1048G>A p.Ala350Thr:F0U64_RS00625::phosphotransferase family protein
NZ_CP043820	149695	A	G	G	G	G	G	G	G	G	CDS:-:synonymous_variant c.810T>C p.Ile270Ile:F0U64_RS00625::phosphotransferase family protein
NZ_CP043820	149742	C	A	A	A	A	A	A	A	A	CDS:-:missense_variant c.763G>T p.Ala255Ser:F0U64_RS00625::phosphotransferase family protein
NZ_CP043820	149788	T	C	C	C	C	C	C	C	C	CDS:-:synonymous_variant c.717A>G p.Pro239Pro:F0U64_RS00625::phosphotransferase family protein
NZ_CP043820	149839	C	T	T	T	T	T	T	T	T	CDS:-:synonymous_variant c.666G>A p.Ala222Ala:F0U64_RS00625::phosphotransferase family protein
NZ_CP043820	149854	C	T	T	T	T	T	T	T	T	CDS:-:synonymous_variant c.651G>A p.Val217Val:F0U64_RS00625::phosphotransferase family protein
NZ_CP043820	149917	T	C	C	C	C	C	C	C	C	CDS:-:synonymous_variant c.588A>G p.Gln196Gln:F0U64_RS00625::phosphotransferase family protein
NZ_CP043820	149952	C	G	G	G	G	G	G	G	G	CDS:-:missense_variant c.553G>C p.Ala185Pro:F0U64_RS00625::phosphotransferase family protein
NZ_CP043820	149959	T	C	C	C	C	C	C	C	C	CDS:-:synonymous_variant c.546A>G p.Thr182Thr:F0U64_RS00625::phosphotransferase family protein
NZ_CP043820	149965	C	T	T	T	T	T	T	T	T	CDS:-:synonymous_variant c.540G>A p.Glu180Glu:F0U64_RS00625::phosphotransferase family protein
NZ_CP043820	149977	A	G	G	G	G	G	G	G	G	CDS:-:synonymous_variant c.525_528delATATinsGTAC p.177:F0U64_RS00625::phosphotransferase family protein
NZ_CP043820	149980	T	C	C	C	C	C	C	C	C
NZ_CP043820	150105	G	A	A	A	A	A	A	A	A	CDS:-:synonymous_variant c.400C>T p.Leu134Leu:F0U64_RS00625::phosphotransferase family protein
NZ_CP043820	150124	C	G	G	G	G	G	G	G	G	CDS:-:synonymous_variant c.381G>C p.Ala127Ala:F0U64_RS00625::phosphotransferase family protein
NZ_CP043820	150157	A	G	G	G	G	G	G	G	G	CDS:-:synonymous_variant c.348T>C p.Arg116Arg:F0U64_RS00625::phosphotransferase family protein
NZ_CP043820	150277	T	C	C	C	C	C	C	C	C	CDS:-:synonymous_variant c.228A>G p.Glu76Glu:F0U64_RS00625::phosphotransferase family protein
NZ_CP043820	150288	T	C	C	C	C	C	C	C	C	CDS:-:missense_variant c.217A>G p.Ile73Val:F0U64_RS00625::phosphotransferase family protein
NZ_CP043820	150350	G	T	T	T	T	T	T	T	T	CDS:-:missense_variant c.153_155delCGCinsTGA p.Ala52Asp:F0U64_RS00625::phosphotransferase family protein
NZ_CP043820	150352	G	A	A	A	A	A	A	A	A
NZ_CP043820	150373	G	A	A	A	A	A	A	A	A	CDS:-:synonymous_variant c.132C>T p.Asn44Asn:F0U64_RS00625::phosphotransferase family protein
NZ_CP043820	150379	T	C	C	C	C	C	C	C	C	CDS:-:synonymous_variant c.126A>G p.Gln42Gln:F0U64_RS00625::phosphotransferase family protein
NZ_CP043820	150430	C	T	T	T	T	T	T	T	T	CDS:-:missense_variant c.74_75delAGinsGA p.Gln25Arg:F0U64_RS00625::phosphotransferase family protein
NZ_CP043820	150431	T	C	C	C	C	C	C	C	C
NZ_CP043820	150466	G	A	A	A	A	A	A	A	A	CDS:-:synonymous_variant c.39C>T p.Asp13Asp:F0U64_RS00625::phosphotransferase family protein
NZ_CP043820	150522	G	C	C	C	C	C	C	C	C	CDS:-:synonymous_variant c.1206C>G p.Ala402Ala:F0U64_RS00630::acyl-CoA dehydrogenase
NZ_CP043820	150549	T	C	C	C	C	C	C	C	C	CDS:-:synonymous_variant c.1179A>G p.Ala393Ala:F0U64_RS00630::acyl-CoA dehydrogenase
NZ_CP043820	150609	G	G	G	G	A	A	A	A	A	CDS:-:synonymous_variant c.1119C>T p.Asp373Asp:F0U64_RS00630::acyl-CoA dehydrogenase
NZ_CP043820	150663	C	T	T	T	T	T	T	T	T	CDS:-:synonymous_variant c.1065G>A p.Lys355Lys:F0U64_RS00630::acyl-CoA dehydrogenase
NZ_CP043820	150689	G	A	A	A	A	A	A	A	A	CDS:-:synonymous_variant c.1039C>T p.Leu347Leu:F0U64_RS00630::acyl-CoA dehydrogenase
NZ_CP043820	150777	G	A	A	A	A	A	A	A	A	CDS:-:synonymous_variant c.951C>T p.Asp317Asp:F0U64_RS00630::acyl-CoA dehydrogenase
NZ_CP043820	151025	A	G	G	G	G	G	G	G	G	CDS:-:synonymous_variant c.703T>C p.Leu235Leu:F0U64_RS00630::acyl-CoA dehydrogenase
NZ_CP043820	151065	C	T	T	T	T	T	T	T	T	CDS:-:synonymous_variant c.663G>A p.Glu221Glu:F0U64_RS00630::acyl-CoA dehydrogenase
NZ_CP043820	151149	G	A	A	A	A	A	A	A	A	CDS:-:synonymous_variant c.576_579delCTTCinsGTTT p.194:F0U64_RS00630::acyl-CoA dehydrogenase
NZ_CP043820	151152	G	C	C	C	C	C	C	C	C
NZ_CP043820	151182	A	G	G	G	G	G	G	G	G	CDS:-:synonymous_variant c.546T>C p.Thr182Thr:F0U64_RS00630::acyl-CoA dehydrogenase
NZ_CP043820	151191	A	G	G	G	G	G	G	G	G	CDS:-:synonymous_variant c.537T>C p.Ile179Ile:F0U64_RS00630::acyl-CoA dehydrogenase
NZ_CP043820	151260	G	T	T	T	T	T	T	T	T	CDS:-:missense_variant c.468C>A p.Asp156Glu:F0U64_RS00630::acyl-CoA dehydrogenase
NZ_CP043820	151493	A	T	T	T	T	T	T	T	T	CDS:-:missense_variant c.235T>A p.Cys79Ser:F0U64_RS00630::acyl-CoA dehydrogenase
NZ_CP043820	151701	C	G	G	G	G	G	G	G	G	CDS:-:synonymous_variant c.27G>C p.Leu9Leu:F0U64_RS00630::acyl-CoA dehydrogenase
NZ_CP043820	151783	A	G	G	G	G	G	G	G	G	CDS:-:synonymous_variant c.729_735delTGTCGATinsCGTGGAC p.246:F0U64_RS00635::SDR family oxidoreductase
NZ_CP043820	151786	G	C	C	C	C	C	C	C	C
NZ_CP043820	151789	A	G	G	G	G	G	G	G	G
NZ_CP043820	151798	G	C	C	C	C	C	C	C	C	CDS:-:synonymous_variant c.720C>G p.Ala240Ala:F0U64_RS00635::SDR family oxidoreductase
NZ_CP043820	151864	C	G	G	G	G	G	G	G	G	CDS:-:missense_variant c.652_654delACGinsCGC p.Thr218Arg:F0U64_RS00635::SDR family oxidoreductase
NZ_CP043820	151865	G	C	C	C	C	C	C	C	C
NZ_CP043820	151866	T	G	G	G	G	G	G	G	G
NZ_CP043820	151879	T	C	C	C	C	C	C	C	C	CDS:-:synonymous_variant c.639A>G p.Gln213Gln:F0U64_RS00635::SDR family oxidoreductase
NZ_CP043820	151927	T	G	G	G	G	G	G	G	G	CDS:-:missense_variant c.585_591delCCGAGAAinsTCGCGAC p.Glu197Asp:F0U64_RS00635::SDR family oxidoreductase
NZ_CP043820	151930	T	G	G	G	G	G	G	G	G
NZ_CP043820	151933	G	A	A	A	A	A	A	A	A
NZ_CP043820	151990	G	C	C	C	C	C	C	C	C	CDS:-:synonymous_variant c.528C>G p.Ala176Ala:F0U64_RS00635::SDR family oxidoreductase
NZ_CP043820	152011	A	G	G	G	G	G	G	G	G	CDS:-:synonymous_variant c.507T>C p.Arg169Arg:F0U64_RS00635::SDR family oxidoreductase
NZ_CP043820	152056	C	G	G	G	G	G	G	G	G	CDS:-:synonymous_variant c.462G>C p.Val154Val:F0U64_RS00635::SDR family oxidoreductase
NZ_CP043820	152100	C	T	T	T	T	T	T	T	T	CDS:-:missense_variant c.418G>A p.Val140Ile:F0U64_RS00635::SDR family oxidoreductase
NZ_CP043820	152124	G	C	C	C	C	C	C	C	C	CDS:-:missense_variant c.393_394delGCinsCG p.GlnArg131HisGly:F0U64_RS00635::SDR family oxidoreductase
NZ_CP043820	152125	C	G	G	G	G	G	G	G	G
NZ_CP043820	152146	T	C	C	C	C	C	C	C	C	CDS:-:synonymous_variant c.372A>G p.Gln124Gln:F0U64_RS00635::SDR family oxidoreductase
NZ_CP043820	152179	G	A	A	A	A	A	A	A	A	CDS:-:synonymous_variant c.339C>T p.Asp113Asp:F0U64_RS00635::SDR family oxidoreductase
NZ_CP043820	152203	T	C	C	C	C	C	C	C	C	CDS:-:synonymous_variant c.315A>G p.Glu105Glu:F0U64_RS00635::SDR family oxidoreductase
NZ_CP043820	152212	C	G	G	G	G	G	G	G	G	CDS:-:missense_variant c.303_306delGGAGinsCGAC p.Glu102Asp:F0U64_RS00635::SDR family oxidoreductase
NZ_CP043820	152215	C	G	G	G	G	G	G	G	G
NZ_CP043820	152227	C	A	A	A	A	A	A	A	A	CDS:-:synonymous_variant c.291G>T p.Thr97Thr:F0U64_RS00635::SDR family oxidoreductase
NZ_CP043820	152296	G	T	T	T	T	T	T	T	T	CDS:-:synonymous_variant c.222C>A p.Ala74Ala:F0U64_RS00635::SDR family oxidoreductase
NZ_CP043820	152303	T	A	A	A	A	A	A	A	A	CDS:-:missense_variant c.215A>T p.Gln72Leu:F0U64_RS00635::SDR family oxidoreductase
NZ_CP043820	152326	G	A	A	A	A	A	A	A	A	CDS:-:synonymous_variant c.192C>T p.Asp64Asp:F0U64_RS00635::SDR family oxidoreductase
NZ_CP043820	152523	T	C	C	C	C	C	C	C	C
NZ_CP043820	152720	G	T	T	T	T	T	T	T	T	CDS:-:missense_variant c.1979C>A p.Ala660Glu:F0U64_RS00640::acetate--CoA ligase family protein
NZ_CP043820	152728	G	A	A	A	A	A	A	A	A	CDS:-:synonymous_variant c.1971C>T p.Ala657Ala:F0U64_RS00640::acetate--CoA ligase family protein
NZ_CP043820	152786	T	C	C	C	C	C	C	C	C	CDS:-:missense_variant c.1913A>G p.Asp638Gly:F0U64_RS00640::acetate--CoA ligase family protein
NZ_CP043820	152850	A	G	G	G	G	G	G	G	G	CDS:-:synonymous_variant c.1848_1849delATinsGC p.618:F0U64_RS00640::acetate--CoA ligase family protein
NZ_CP043820	152851	T	C	C	C	C	C	C	C	C
NZ_CP043820	152863	C	T	T	T	T	T	T	T	T	CDS:-:synonymous_variant c.1836G>A p.Lys612Lys:F0U64_RS00640::acetate--CoA ligase family protein
NZ_CP043820	152977	A	C	C	C	C	C	C	C	C	CDS:-:missense_variant c.1717_1722delAATGTTinsGACGTG p.Asn573Asp:F0U64_RS00640::acetate--CoA ligase family protein
NZ_CP043820	152980	A	G	G	G	G	G	G	G	G
NZ_CP043820	152982	T	C	C	C	C	C	C	C	C
NZ_CP043820	153004	T	C	C	C	C	C	C	C	C	CDS:-:synonymous_variant c.1695A>G p.Gln565Gln:F0U64_RS00640::acetate--CoA ligase family protein
NZ_CP043820	153033	C	T	T	T	T	T	T	T	T	CDS:-:missense_variant c.1666G>A p.Ala556Thr:F0U64_RS00640::acetate--CoA ligase family protein
NZ_CP043820	153064	A	G	G	G	G	G	G	G	G	CDS:-:synonymous_variant c.1635T>C p.His545His:F0U64_RS00640::acetate--CoA ligase family protein
NZ_CP043820	153085	T	C	C	C	C	C	C	C	C	CDS:-:missense_variant c.1611_1614delAAAAinsGCAG p.Lys538Gln:F0U64_RS00640::acetate--CoA ligase family protein
NZ_CP043820	153087	T	G	G	G	G	G	G	G	G
NZ_CP043820	153088	T	C	C	C	C	C	C	C	C
NZ_CP043820	153158	T	C	C	C	C	C	C	C	C	CDS:-:missense_variant c.1541A>G p.His514Arg:F0U64_RS00640::acetate--CoA ligase family protein
NZ_CP043820	153235	C	T	T	T	T	T	T	T	T	CDS:-:synonymous_variant c.1464G>A p.Ala488Ala:F0U64_RS00640::acetate--CoA ligase family protein
NZ_CP043820	153289	C	T	T	T	T	T	T	T	T	CDS:-:synonymous_variant c.1410G>A p.Ser470Ser:F0U64_RS00640::acetate--CoA ligase family protein
NZ_CP043820	153386	T	C	C	C	C	C	C	C	C	CDS:-:missense_variant c.1313A>G p.His438Arg:F0U64_RS00640::acetate--CoA ligase family protein
NZ_CP043820	153397	C	T	T	T	T	T	T	T	T	CDS:-:missense_variant c.1293_1302delCGCCGCCACGinsGGCCAGCGCA p.AlaThr433SerAla:F0U64_RS00640::acetate--CoA ligase family protein
NZ_CP043820	153399	T	C	C	C	C	C	C	C	C
NZ_CP043820	153401	G	C	C	C	C	C	C	C	C
NZ_CP043820	153402	C	T	T	T	T	T	T	T	T
NZ_CP043820	153406	G	C	C	C	C	C	C	C	C
NZ_CP043820	153433	C	G	G	G	G	G	G	G	G	CDS:-:missense_variant c.1259_1266delGGCCGGTGinsAGCCAGTC p.Arg420Lys:F0U64_RS00640::acetate--CoA ligase family protein
NZ_CP043820	153436	C	T	T	T	T	T	T	T	T
NZ_CP043820	153440	C	T	T	T	T	T	T	T	T
NZ_CP043820	153445	T	A	A	A	A	A	A	A	A	CDS:-:synonymous_variant c.1251_1254delGGCAinsCGCT p.419:F0U64_RS00640::acetate--CoA ligase family protein
NZ_CP043820	153448	C	G	G	G	G	G	G	G	G
NZ_CP043820	153454	C	T	T	T	T	T	T	T	T	CDS:-:synonymous_variant c.1245G>A p.Ala415Ala:F0U64_RS00640::acetate--CoA ligase family protein
NZ_CP043820	153469	G	A	A	A	A	A	A	A	A	CDS:-:synonymous_variant c.1230C>T p.Asp410Asp:F0U64_RS00640::acetate--CoA ligase family protein
NZ_CP043820	153474	T	C	C	C	C	C	C	C	C	CDS:-:missense_variant c.1224_1225delAAinsGG p.Thr409Ala:F0U64_RS00640::acetate--CoA ligase family protein
NZ_CP043820	153475	T	C	C	C	C	C	C	C	C
NZ_CP043820	153484	A	G	G	G	G	G	G	G	G	CDS:-:missense_variant c.1214_1215delATinsCC p.Asp405Ala:F0U64_RS00640::acetate--CoA ligase family protein
NZ_CP043820	153485	T	G	G	G	G	G	G	G	G
NZ_CP043820	153532	G	A	A	A	A	A	A	A	A	CDS:-:synonymous_variant c.1167C>T p.Asp389Asp:F0U64_RS00640::acetate--CoA ligase family protein
NZ_CP043820	153795	C	T	T	T	T	T	T	T	T	CDS:-:missense_variant c.904G>A p.Ala302Thr:F0U64_RS00640::acetate--CoA ligase family protein
NZ_CP043820	153868	G	C	C	C	C	C	C	C	C	CDS:-:synonymous_variant c.831C>G p.Val277Val:F0U64_RS00640::acetate--CoA ligase family protein
NZ_CP043820	154081	T	G	G	G	G	G	G	G	G	CDS:-:synonymous_variant c.618A>C p.Ala206Ala:F0U64_RS00640::acetate--CoA ligase family protein
NZ_CP043820	154211	C	G	G	G	G	G	G	G	G	CDS:-:missense_variant c.488G>C p.Gly163Ala:F0U64_RS00640::acetate--CoA ligase family protein
NZ_CP043820	154336	C	A	A	A	A	A	A	A	A	CDS:-:missense_variant c.363G>T p.Glu121Asp:F0U64_RS00640::acetate--CoA ligase family protein
NZ_CP043820	154345	G	C	C	C	C	C	C	C	C	CDS:-:synonymous_variant c.354C>G p.Ala118Ala:F0U64_RS00640::acetate--CoA ligase family protein
NZ_CP043820	154351	G	C	C	C	C	C	C	C	C	CDS:-:synonymous_variant c.348C>G p.Gly116Gly:F0U64_RS00640::acetate--CoA ligase family protein
NZ_CP043820	154357	C	T	T	T	T	T	T	T	T	CDS:-:synonymous_variant c.339_342delCGAGinsTGAA p.115:F0U64_RS00640::acetate--CoA ligase family protein
NZ_CP043820	154360	G	A	A	A	A	A	A	A	A
NZ_CP043820	154375	G	A	A	A	A	A	A	A	A	CDS:-:synonymous_variant c.324C>T p.Gly108Gly:F0U64_RS00640::acetate--CoA ligase family protein
NZ_CP043820	154462	A	G	G	G	G	G	G	G	G	CDS:-:synonymous_variant c.237T>C p.Ile79Ile:F0U64_RS00640::acetate--CoA ligase family protein
NZ_CP043820	154480	C	G	G	G	G	G	G	G	G	CDS:-:synonymous_variant c.219G>C p.Ala73Ala:F0U64_RS00640::acetate--CoA ligase family protein
NZ_CP043820	154510	A	G	G	G	G	G	G	G	G	CDS:-:synonymous_variant c.186_189delACGTinsGCGC p.64:F0U64_RS00640::acetate--CoA ligase family protein
NZ_CP043820	154513	T	C	C	C	C	C	C	C	C
NZ_CP043820	154591	G	C	C	C	C	C	C	C	C	CDS:-:synonymous_variant c.105_108delACCCinsGCCG p.37:F0U64_RS00640::acetate--CoA ligase family protein
NZ_CP043820	154594	T	C	C	C	C	C	C	C	C
NZ_CP043820	155400	G	A	A	A	A	A	A	A	A	CDS:-:synonymous_variant c.307C>T p.Leu103Leu:F0U64_RS00645::tripartite tricarboxylate transporter substrate binding protein
NZ_CP043820	155500	G	C	C	C	C	C	C	C	C	CDS:-:synonymous_variant c.207C>G p.Ser69Ser:F0U64_RS00645::tripartite tricarboxylate transporter substrate binding protein
NZ_CP043820	155527	C	T	T	T	T	T	T	T	T	CDS:-:synonymous_variant c.180G>A p.Lys60Lys:F0U64_RS00645::tripartite tricarboxylate transporter substrate binding protein
NZ_CP043820	155533	T	C	C	C	C	C	C	C	C	CDS:-:synonymous_variant c.174A>G p.Glu58Glu:F0U64_RS00645::tripartite tricarboxylate transporter substrate binding protein
NZ_CP043820	155581	A	G	G	G	G	G	G	G	G	CDS:-:synonymous_variant c.126T>C p.Gly42Gly:F0U64_RS00645::tripartite tricarboxylate transporter substrate binding protein
NZ_CP043820	155596	C	G	G	G	G	G	G	G	G	CDS:-:synonymous_variant c.111G>C p.Pro37Pro:F0U64_RS00645::tripartite tricarboxylate transporter substrate binding protein
NZ_CP043820	155766	C	G	G	G	G	G	G	G	G
NZ_CP043820	155823	G	A	A	A	A	A	A	A	A	CDS:-:missense_variant c.287C>T p.Ala96Val:F0U64_RS00650::hypothetical protein
NZ_CP043820	155861	A	G	G	G	G	G	G	G	G	CDS:-:synonymous_variant c.249T>C p.Asp83Asp:F0U64_RS00650::hypothetical protein
NZ_CP043820	155870	C	G	G	G	G	G	G	G	G	CDS:-:synonymous_variant c.240G>C p.Gly80Gly:F0U64_RS00650::hypothetical protein
NZ_CP043820	155882	G	C	C	C	C	C	C	C	C	CDS:-:synonymous_variant c.228C>G p.Ala76Ala:F0U64_RS00650::hypothetical protein
NZ_CP043820	155924	G	A	A	A	A	A	A	A	A	CDS:-:missense_variant c.185_186delACinsGT p.His62Arg:F0U64_RS00650::hypothetical protein
NZ_CP043820	155925	T	C	C	C	C	C	C	C	C
NZ_CP043820	155960	T	C	C	C	C	C	C	C	C	CDS:-:synonymous_variant c.150A>G p.Glu50Glu:F0U64_RS00650::hypothetical protein
NZ_CP043820	156035	G	C	C	C	C	C	C	C	C	CDS:-:synonymous_variant c.75C>G p.Ala25Ala:F0U64_RS00650::hypothetical protein
NZ_CP043820	156044	A	G	G	G	G	G	G	G	G	CDS:-:synonymous_variant c.66T>C p.Arg22Arg:F0U64_RS00650::hypothetical protein
NZ_CP043820	156059	C	G	G	G	G	G	G	G	G	CDS:-:synonymous_variant c.51G>C p.Ala17Ala:F0U64_RS00650::hypothetical protein
NZ_CP043820	156068	A	G	G	G	G	G	G	G	G	CDS:-:synonymous_variant c.42T>C p.Asp14Asp:F0U64_RS00650::hypothetical protein
NZ_CP043820	156130	T	C	C	C	C	C	C	C	C	CDS:-:synonymous_variant c.1125A>G p.Val375Val:F0U64_RS00655::thiolase family protein
NZ_CP043820	156215	C	T	T	T	T	T	T	T	T	CDS:-:missense_variant c.1040G>A p.Arg347Gln:F0U64_RS00655::thiolase family protein
NZ_CP043820	156225	G	A	A	A	A	A	A	A	A	CDS:-:synonymous_variant c.1026_1030delCCAGCinsGCAGT p.345:F0U64_RS00655::thiolase family protein
NZ_CP043820	156229	G	C	C	C	C	C	C	C	C
NZ_CP043820	156262	C	G	G	G	G	G	G	G	G	CDS:-:synonymous_variant c.993G>C p.Ala331Ala:F0U64_RS00655::thiolase family protein
NZ_CP043820	156298	G	A	A	A	A	A	A	A	A	CDS:-:synonymous_variant c.957C>T p.His319His:F0U64_RS00655::thiolase family protein
NZ_CP043820	156319	T	C	C	C	C	C	C	C	C	CDS:-:synonymous_variant c.936A>G p.Gly312Gly:F0U64_RS00655::thiolase family protein
NZ_CP043820	156325	G	C	C	C	C	C	C	C	C	CDS:-:synonymous_variant c.930C>G p.Ala310Ala:F0U64_RS00655::thiolase family protein
NZ_CP043820	156346	C	T	T	T	T	T	T	T	T	CDS:-:synonymous_variant c.909G>A p.Ala303Ala:F0U64_RS00655::thiolase family protein
NZ_CP043820	156405	G	A	A	A	A	A	A	A	A	CDS:-:synonymous_variant c.850C>T p.Leu284Leu:F0U64_RS00655::thiolase family protein
NZ_CP043820	156452	T	G	G	G	G	G	G	G	G	CDS:-:missense_variant c.800_803delATCAinsGCCC p.AspGln267GlyPro:F0U64_RS00655::thiolase family protein
NZ_CP043820	156454	A	G	G	G	G	G	G	G	G
NZ_CP043820	156455	T	C	C	C	C	C	C	C	C
NZ_CP043820	156580	G	T	T	T	T	T	T	T	T	CDS:-:missense_variant c.675C>A p.Asp225Glu:F0U64_RS00655::thiolase family protein
NZ_CP043820	156586	C	G	G	G	G	G	G	G	G	CDS:-:synonymous_variant c.669G>C p.Ala223Ala:F0U64_RS00655::thiolase family protein
NZ_CP043820	156619	G	A	A	A	A	A	A	A	A	CDS:-:synonymous_variant c.636C>T p.Ile212Ile:F0U64_RS00655::thiolase family protein
NZ_CP043820	156639	A	G	G	G	G	G	G	G	G	CDS:-:synonymous_variant c.616T>C p.Leu206Leu:F0U64_RS00655::thiolase family protein
NZ_CP043820	156687	C	T	T	T	T	T	T	T	T	CDS:-:missense_variant c.568G>A p.Gly190Ser:F0U64_RS00655::thiolase family protein
NZ_CP043820	156698	C	T	T	T	T	T	T	T	T	CDS:-:missense_variant c.557G>A p.Ser186Asn:F0U64_RS00655::thiolase family protein
NZ_CP043820	156712	C	G	G	G	G	G	G	G	G	CDS:-:synonymous_variant c.543G>C p.Pro181Pro:F0U64_RS00655::thiolase family protein
NZ_CP043820	156733	C	G	G	G	G	G	G	G	G	CDS:-:synonymous_variant c.522G>C p.Arg174Arg:F0U64_RS00655::thiolase family protein
NZ_CP043820	156799	A	G	G	G	G	G	G	G	G	CDS:-:synonymous_variant c.456T>C p.Ala152Ala:F0U64_RS00655::thiolase family protein
NZ_CP043820	156820	C	T	T	T	T	T	T	T	T	CDS:-:synonymous_variant c.435G>A p.Pro145Pro:F0U64_RS00655::thiolase family protein
NZ_CP043820	156826	C	T	T	T	T	T	T	T	T	CDS:-:synonymous_variant c.429G>A p.Ser143Ser:F0U64_RS00655::thiolase family protein
NZ_CP043820	156862	G	A	A	A	A	A	A	A	A	CDS:-:synonymous_variant c.393C>T p.Val131Val:F0U64_RS00655::thiolase family protein
NZ_CP043820	156874	C	T	T	T	T	T	T	T	T	CDS:-:synonymous_variant c.381G>A p.Thr127Thr:F0U64_RS00655::thiolase family protein
NZ_CP043820	156889	A	G	G	G	G	G	G	G	G	CDS:-:synonymous_variant c.366T>C p.Asp122Asp:F0U64_RS00655::thiolase family protein
NZ_CP043820	156916	T	C	C	C	C	C	C	C	C	CDS:-:synonymous_variant c.339A>G p.Glu113Glu:F0U64_RS00655::thiolase family protein
NZ_CP043820	157028	T	C	C	C	C	C	C	C	C	CDS:-:missense_variant c.227A>G p.His76Arg:F0U64_RS00655::thiolase family protein
NZ_CP043820	157038	C	G	G	G	G	G	G	G	G	CDS:-:missense_variant c.217G>C p.Val73Leu:F0U64_RS00655::thiolase family protein
NZ_CP043820	157090	G	C	C	C	C	C	C	C	C	CDS:-:synonymous_variant c.165C>G p.Ala55Ala:F0U64_RS00655::thiolase family protein
NZ_CP043820	157232	T	C	C	C	C	C	C	C	C	CDS:-:missense_variant c.23A>G p.Tyr8Cys:F0U64_RS00655::thiolase family protein
NZ_CP043820	157243	G	A	A	A	A	A	A	A	A	CDS:-:synonymous_variant c.12C>T p.Leu4Leu:F0U64_RS00655::thiolase family protein
NZ_CP043820	157343	T	G	G	G	G	G	G	G	G	CDS:-:synonymous_variant c.672_675delGGCAinsCGCC p.226:F0U64_RS00660::helix-turn-helix domain-containing protein
NZ_CP043820	157346	C	G	G	G	G	G	G	G	G
NZ_CP043820	157382	A	G	G	G	G	G	G	G	G	CDS:-:synonymous_variant c.636T>C p.Gly212Gly:F0U64_RS00660::helix-turn-helix domain-containing protein
NZ_CP043820	157601	G	A	A	A	A	A	A	A	A	CDS:-:synonymous_variant c.417C>T p.Leu139Leu:F0U64_RS00660::helix-turn-helix domain-containing protein
NZ_CP043820	157664	A	G	G	G	G	G	G	G	G	CDS:-:synonymous_variant c.354T>C p.Asp118Asp:F0U64_RS00660::helix-turn-helix domain-containing protein
NZ_CP043820	158215	T	C	C	C	C	C	C	C	C	CDS:-:synonymous_variant c.1161A>G p.Ala387Ala:F0U64_RS00665::MFS transporter
NZ_CP043820	158251	G	A	A	A	A	A	A	A	A	CDS:-:synonymous_variant c.1125C>T p.Ala375Ala:F0U64_RS00665::MFS transporter
NZ_CP043820	158290	C	T	T	T	T	T	T	T	T	CDS:-:synonymous_variant c.1086G>A p.Glu362Glu:F0U64_RS00665::MFS transporter
NZ_CP043820	158332	A	G	G	G	G	G	G	G	G	CDS:-:synonymous_variant c.1041_1044delGAATinsCAAC p.349:F0U64_RS00665::MFS transporter
NZ_CP043820	158335	C	G	G	G	G	G	G	G	G
NZ_CP043820	158376	A	G	G	G	G	G	G	G	G	CDS:-:synonymous_variant c.1000T>C p.Leu334Leu:F0U64_RS00665::MFS transporter
NZ_CP043820	158392	A	G	G	G	G	G	G	G	G	CDS:-:synonymous_variant c.984T>C p.Arg328Arg:F0U64_RS00665::MFS transporter
NZ_CP043820	158533	C	A	A	A	A	A	A	A	A	CDS:-:missense_variant c.843G>T p.Glu281Asp:F0U64_RS00665::MFS transporter
NZ_CP043820	158593	G	C	C	C	C	C	C	C	C	CDS:-:synonymous_variant c.783C>G p.Ala261Ala:F0U64_RS00665::MFS transporter
NZ_CP043820	158611	C	G	G	G	G	G	G	G	G	CDS:-:synonymous_variant c.765G>C p.Ala255Ala:F0U64_RS00665::MFS transporter
NZ_CP043820	158628	G	T	T	T	T	T	T	T	T	CDS:-:missense_variant c.747_748delGCinsCA p.His250Asn:F0U64_RS00665::MFS transporter
NZ_CP043820	158629	C	G	G	G	G	G	G	G	G
NZ_CP043820	158635	A	G	G	G	G	G	G	G	G	CDS:-:synonymous_variant c.741T>C p.Asp247Asp:F0U64_RS00665::MFS transporter
NZ_CP043820	158662	G	C	C	C	C	C	C	C	C	CDS:-:synonymous_variant c.714C>G p.Thr238Thr:F0U64_RS00665::MFS transporter
NZ_CP043820	158668	C	G	G	G	G	G	G	G	G	CDS:-:synonymous_variant c.708G>C p.Gly236Gly:F0U64_RS00665::MFS transporter
NZ_CP043820	158701	T	C	C	C	C	C	C	C	C	CDS:-:synonymous_variant c.675A>G p.Leu225Leu:F0U64_RS00665::MFS transporter
NZ_CP043820	158962	C	T	T	T	T	T	T	T	T	CDS:-:synonymous_variant c.414G>A p.Glu138Glu:F0U64_RS00665::MFS transporter
NZ_CP043820	158983	G	A	A	A	A	A	A	A	A	CDS:-:synonymous_variant c.393C>T p.Ile131Ile:F0U64_RS00665::MFS transporter
NZ_CP043820	159046	A	G	G	G	G	G	G	G	G	CDS:-:synonymous_variant c.330T>C p.Tyr110Tyr:F0U64_RS00665::MFS transporter
NZ_CP043820	159073	A	G	G	G	G	G	G	G	G	CDS:-:synonymous_variant c.303T>C p.His101His:F0U64_RS00665::MFS transporter
NZ_CP043820	159088	G	C	C	C	C	C	C	C	C	CDS:-:synonymous_variant c.288C>G p.Ala96Ala:F0U64_RS00665::MFS transporter
NZ_CP043820	159099	G	A	A	A	A	A	A	A	A	CDS:-:synonymous_variant c.276_277delGCinsCT p.94:F0U64_RS00665::MFS transporter
NZ_CP043820	159100	C	G	G	G	G	G	G	G	G
NZ_CP043820	159169	G	C	C	C	C	C	C	C	C	CDS:-:synonymous_variant c.204_207delGGGCinsAGGG p.70:F0U64_RS00665::MFS transporter
NZ_CP043820	159172	C	T	T	T	T	T	T	T	T
NZ_CP043820	159180	A	G	G	G	G	G	G	G	G	CDS:-:synonymous_variant c.196T>C p.Leu66Leu:F0U64_RS00665::MFS transporter
NZ_CP043820	159340	G	A	A	A	A	A	A	A	A	CDS:-:synonymous_variant c.36C>T p.Arg12Arg:F0U64_RS00665::MFS transporter
NZ_CP043820	159380	G	A	A	A	A	A	A	A	A
NZ_CP043820	159435	T	A	A	A	A	A	A	A	A
NZ_CP043820	159614	T	G	G	G	G	G	G	G	G	CDS:-:synonymous_variant c.291_294delGGCAinsAGCC p.99:F0U64_RS00670::glyoxalase
NZ_CP043820	159617	C	T	T	T	T	T	T	T	T
NZ_CP043820	159851	A	G	G	G	G	G	G	G	G	CDS:-:missense_variant c.51_57delTCACGATinsCCAGGAC p.His18Gln:F0U64_RS00670::glyoxalase
NZ_CP043820	159854	G	C	C	C	C	C	C	C	C
NZ_CP043820	159857	A	G	G	G	G	G	G	G	G
NZ_CP043820	160158	C	T	T	T	T	T	T	T	T	CDS:-:synonymous_variant c.618G>A p.Pro206Pro:F0U64_RS00675::helix-turn-helix transcriptional regulator
NZ_CP043820	160173	T	C	C	C	C	C	C	C	C	CDS:-:synonymous_variant c.603A>G p.Glu201Glu:F0U64_RS00675::helix-turn-helix transcriptional regulator
NZ_CP043820	160185	G	A	A	A	A	A	A	A	A	CDS:-:synonymous_variant c.591C>T p.Arg197Arg:F0U64_RS00675::helix-turn-helix transcriptional regulator
NZ_CP043820	160198	T	C	C	C	C	C	C	C	C	CDS:-:missense_variant c.578A>G p.His193Arg:F0U64_RS00675::helix-turn-helix transcriptional regulator
NZ_CP043820	160247	C	T	T	T	T	T	T	T	T	CDS:-:missense_variant c.529G>A p.Ala177Thr:F0U64_RS00675::helix-turn-helix transcriptional regulator
NZ_CP043820	160302	G	A	A	A	A	A	A	A	A	CDS:-:synonymous_variant c.471_474delGCGCinsCCGT p.159:F0U64_RS00675::helix-turn-helix transcriptional regulator
NZ_CP043820	160305	C	G	G	G	G	G	G	G	G
NZ_CP043820	160332	G	C	C	C	C	C	C	C	C	CDS:-:synonymous_variant c.444C>G p.Val148Val:F0U64_RS00675::helix-turn-helix transcriptional regulator
NZ_CP043820	160404	G	C	C	C	C	C	C	C	C	CDS:-:synonymous_variant c.372C>G p.Leu124Leu:F0U64_RS00675::helix-turn-helix transcriptional regulator
NZ_CP043820	160421	T	C	C	C	C	C	C	C	C	CDS:-:missense_variant c.355A>G p.Asn119Asp:F0U64_RS00675::helix-turn-helix transcriptional regulator
NZ_CP043820	160545	T	C	C	C	C	C	C	C	C	CDS:-:synonymous_variant c.231A>G p.Leu77Leu:F0U64_RS00675::helix-turn-helix transcriptional regulator
NZ_CP043820	160557	A	G	G	G	G	G	G	G	G	CDS:-:synonymous_variant c.219T>C p.Phe73Phe:F0U64_RS00675::helix-turn-helix transcriptional regulator
NZ_CP043820	160753	T	G	G	G	G	G	G	G	G	CDS:-:missense_variant c.23A>C p.Glu8Ala:F0U64_RS00675::helix-turn-helix transcriptional regulator
NZ_CP043820	160813	G	A	A	A	A	A	A	A	A
NZ_CP043820	160948	C	G	G	G	G	G	G	G	G	CDS:-:synonymous_variant c.1902G>C p.Ala634Ala:F0U64_RS00680::acetyl/propionyl/methylcrotonyl-CoA carboxylase subunit alpha
NZ_CP043820	161074	A	G	G	G	G	G	G	G	G	CDS:-:synonymous_variant c.1776T>C p.His592His:F0U64_RS00680::acetyl/propionyl/methylcrotonyl-CoA carboxylase subunit alpha
NZ_CP043820	161167	C	T	T	T	T	T	T	T	T	CDS:-:synonymous_variant c.1683G>A p.Glu561Glu:F0U64_RS00680::acetyl/propionyl/methylcrotonyl-CoA carboxylase subunit alpha
NZ_CP043820	161182	C	G	G	G	G	G	G	G	G	CDS:-:synonymous_variant c.1668G>C p.Thr556Thr:F0U64_RS00680::acetyl/propionyl/methylcrotonyl-CoA carboxylase subunit alpha
NZ_CP043820	161194	C	G	G	G	G	G	G	G	G	CDS:-:missense_variant c.1650_1656delGCGCGTGinsCCGCACC p.Val552Thr:F0U64_RS00680::acetyl/propionyl/methylcrotonyl-CoA carboxylase subunit alpha
NZ_CP043820	161195	A	G	G	G	G	G	G	G	G
NZ_CP043820	161196	C	T	T	T	T	T	T	T	T
NZ_CP043820	161200	C	G	G	G	G	G	G	G	G
NZ_CP043820	161209	A	C	C	C	C	C	C	C	C	CDS:-:missense_variant c.1633_1641delAACGTCAATinsGCCGCCACG p.AsnValAsn545AlaAlaThr:F0U64_RS00680::acetyl/propionyl/methylcrotonyl-CoA carboxylase subunit alpha
NZ_CP043820	161210	T	G	G	G	G	G	G	G	G
NZ_CP043820	161213	A	G	G	G	G	G	G	G	G
NZ_CP043820	161216	T	G	G	G	G	G	G	G	G
NZ_CP043820	161217	T	C	C	C	C	C	C	C	C
NZ_CP043820	161239	C	G	G	G	G	G	G	G	G	CDS:-:missense_variant c.1610_1611delGGinsAC p.Arg537His:F0U64_RS00680::acetyl/propionyl/methylcrotonyl-CoA carboxylase subunit alpha
NZ_CP043820	161240	C	T	T	T	T	T	T	T	T
NZ_CP043820	161256	C	T	T	T	T	T	T	T	T	CDS:-:missense_variant c.1594G>A p.Gly532Ser:F0U64_RS00680::acetyl/propionyl/methylcrotonyl-CoA carboxylase subunit alpha
NZ_CP043820	161286	T	C	C	C	C	C	C	C	C	CDS:-:missense_variant c.1564A>G p.Thr522Ala:F0U64_RS00680::acetyl/propionyl/methylcrotonyl-CoA carboxylase subunit alpha
NZ_CP043820	161291	G	C	C	C	C	C	C	C	C	CDS:-:missense_variant c.1559C>G p.Thr520Ser:F0U64_RS00680::acetyl/propionyl/methylcrotonyl-CoA carboxylase subunit alpha
NZ_CP043820	161305	T	C	C	C	C	C	C	C	C	CDS:-:synonymous_variant c.1545A>G p.Glu515Glu:F0U64_RS00680::acetyl/propionyl/methylcrotonyl-CoA carboxylase subunit alpha
NZ_CP043820	161323	T	C	C	C	C	C	C	C	C	CDS:-:synonymous_variant c.1527A>G p.Gln509Gln:F0U64_RS00680::acetyl/propionyl/methylcrotonyl-CoA carboxylase subunit alpha
NZ_CP043820	161329	G	C	C	C	C	C	C	C	C	CDS:-:missense_variant c.1519_1521delGCCinsACG p.Ala507Thr:F0U64_RS00680::acetyl/propionyl/methylcrotonyl-CoA carboxylase subunit alpha
NZ_CP043820	161331	C	T	T	T	T	T	T	T	T
NZ_CP043820	161362	G	A	A	A	A	A	A	A	A	CDS:-:synonymous_variant c.1488C>T p.Asp496Asp:F0U64_RS00680::acetyl/propionyl/methylcrotonyl-CoA carboxylase subunit alpha
NZ_CP043820	161399	T	C	C	C	C	C	C	C	C	CDS:-:missense_variant c.1451A>G p.Gln484Arg:F0U64_RS00680::acetyl/propionyl/methylcrotonyl-CoA carboxylase subunit alpha
NZ_CP043820	161435	G	A	A	A	A	A	A	A	A	CDS:-:missense_variant c.1413_1415delGGCinsCGT p.Ala472Val:F0U64_RS00680::acetyl/propionyl/methylcrotonyl-CoA carboxylase subunit alpha
NZ_CP043820	161437	C	G	G	G	G	G	G	G	G
NZ_CP043820	161472	T	C	C	C	C	C	C	C	C	CDS:-:missense_variant c.1378A>G p.Thr460Ala:F0U64_RS00680::acetyl/propionyl/methylcrotonyl-CoA carboxylase subunit alpha
NZ_CP043820	161533	G	C	C	C	C	C	C	C	C	CDS:-:synonymous_variant c.1314_1317delCGCCinsGGCG p.440:F0U64_RS00680::acetyl/propionyl/methylcrotonyl-CoA carboxylase subunit alpha
NZ_CP043820	161536	G	C	C	C	C	C	C	C	C
NZ_CP043820	161620	T	C	C	C	C	C	C	C	C	CDS:-:synonymous_variant c.1230A>G p.Gln410Gln:F0U64_RS00680::acetyl/propionyl/methylcrotonyl-CoA carboxylase subunit alpha
NZ_CP043820	161653	G	C	C	C	C	C	C	C	C	CDS:-:synonymous_variant c.1197C>G p.Ala399Ala:F0U64_RS00680::acetyl/propionyl/methylcrotonyl-CoA carboxylase subunit alpha
NZ_CP043820	161728	G	A	A	A	A	A	A	A	A	CDS:-:synonymous_variant c.1122C>T p.Asp374Asp:F0U64_RS00680::acetyl/propionyl/methylcrotonyl-CoA carboxylase subunit alpha
NZ_CP043820	161782	G	A	A	A	A	A	A	A	A	CDS:-:missense_variant c.1067_1068delCCinsTT p.Ala356Val:F0U64_RS00680::acetyl/propionyl/methylcrotonyl-CoA carboxylase subunit alpha
NZ_CP043820	161783	G	A	A	A	A	A	A	A	A
NZ_CP043820	161797	C	G	G	G	G	G	G	G	G	CDS:-:synonymous_variant c.1050_1053delGTCGinsTTCC p.352:F0U64_RS00680::acetyl/propionyl/methylcrotonyl-CoA carboxylase subunit alpha
NZ_CP043820	161800	C	A	A	A	A	A	A	A	A
NZ_CP043820	161932	A	G	G	G	G	G	G	G	G	CDS:-:synonymous_variant c.918T>C p.His306His:F0U64_RS00680::acetyl/propionyl/methylcrotonyl-CoA carboxylase subunit alpha
NZ_CP043820	162046	G	A	A	A	A	A	A	A	A	CDS:-:synonymous_variant c.804C>T p.Tyr268Tyr:F0U64_RS00680::acetyl/propionyl/methylcrotonyl-CoA carboxylase subunit alpha
NZ_CP043820	162073	C	G	G	G	G	G	G	G	G	CDS:-:synonymous_variant c.777G>C p.Ala259Ala:F0U64_RS00680::acetyl/propionyl/methylcrotonyl-CoA carboxylase subunit alpha
NZ_CP043820	162079	C	T	T	T	T	T	T	T	T	CDS:-:missense_variant c.769_771delGAGinsCAA p.Glu257Gln:F0U64_RS00680::acetyl/propionyl/methylcrotonyl-CoA carboxylase subunit alpha
NZ_CP043820	162081	C	G	G	G	G	G	G	G	G
NZ_CP043820	162139	T	C	C	C	C	C	C	C	C	CDS:-:synonymous_variant c.711A>G p.Lys237Lys:F0U64_RS00680::acetyl/propionyl/methylcrotonyl-CoA carboxylase subunit alpha
NZ_CP043820	162226	G	A	A	A	A	A	A	A	A	CDS:-:synonymous_variant c.618_624delACGGCACinsGCGCCAT p.209:F0U64_RS00680::acetyl/propionyl/methylcrotonyl-CoA carboxylase subunit alpha
NZ_CP043820	162229	C	G	G	G	G	G	G	G	G
NZ_CP043820	162232	T	C	C	C	C	C	C	C	C
NZ_CP043820	162244	G	A	A	A	A	A	A	A	A	CDS:-:synonymous_variant c.606C>T p.Tyr202Tyr:F0U64_RS00680::acetyl/propionyl/methylcrotonyl-CoA carboxylase subunit alpha
NZ_CP043820	162328	C	G	G	G	G	G	G	G	G	CDS:-:missense_variant c.520_522delACGinsTCC p.Thr174Ser:F0U64_RS00680::acetyl/propionyl/methylcrotonyl-CoA carboxylase subunit alpha
NZ_CP043820	162330	T	A	A	A	A	A	A	A	A
NZ_CP043820	162624	G	T	T	T	T	T	T	T	T	CDS:-:missense_variant c.226C>A p.Gln76Lys:F0U64_RS00680::acetyl/propionyl/methylcrotonyl-CoA carboxylase subunit alpha
NZ_CP043820	162685	C	T	T	T	T	T	T	T	T	CDS:-:synonymous_variant c.165G>A p.Glu55Glu:F0U64_RS00680::acetyl/propionyl/methylcrotonyl-CoA carboxylase subunit alpha
NZ_CP043820	162703	C	T	T	T	T	T	T	T	T	CDS:-:synonymous_variant c.147G>A p.Val49Val:F0U64_RS00680::acetyl/propionyl/methylcrotonyl-CoA carboxylase subunit alpha
NZ_CP043820	162711	C	T	T	T	T	T	T	T	T	CDS:-:missense_variant c.139G>A p.Val47Ile:F0U64_RS00680::acetyl/propionyl/methylcrotonyl-CoA carboxylase subunit alpha
NZ_CP043820	162923	C	G	G	G	G	G	G	G	G
NZ_CP043820	163088	T	C	C	C	C	C	C	C	C	CDS:-:synonymous_variant c.1551A>G p.Leu517Leu:F0U64_RS00685::methylcrotonoyl-CoA carboxylase
NZ_CP043820	163172	A	G	G	G	G	G	G	G	G	CDS:-:synonymous_variant c.1467T>C p.Gly489Gly:F0U64_RS00685::methylcrotonoyl-CoA carboxylase
NZ_CP043820	163187	C	T	T	T	T	T	T	T	T	CDS:-:synonymous_variant c.1452G>A p.Gln484Gln:F0U64_RS00685::methylcrotonoyl-CoA carboxylase
NZ_CP043820	163391	C	G	G	G	G	G	G	G	G	CDS:-:synonymous_variant c.1242_1248delTGGCTCGinsCGGTTCC p.417:F0U64_RS00685::methylcrotonoyl-CoA carboxylase
NZ_CP043820	163394	G	A	A	A	A	A	A	A	A
NZ_CP043820	163397	A	G	G	G	G	G	G	G	G
NZ_CP043820	163556	T	C	C	C	C	C	C	C	C	CDS:-:synonymous_variant c.1083A>G p.Glu361Glu:F0U64_RS00685::methylcrotonoyl-CoA carboxylase
NZ_CP043820	163568	T	C	C	C	C	C	C	C	C	CDS:-:synonymous_variant c.1071A>G p.Ala357Ala:F0U64_RS00685::methylcrotonoyl-CoA carboxylase
NZ_CP043820	163598	G	A	A	A	A	A	A	A	A	CDS:-:synonymous_variant c.1041C>T p.Ile347Ile:F0U64_RS00685::methylcrotonoyl-CoA carboxylase
NZ_CP043820	163621	T	C	C	C	C	C	C	C	C	CDS:-:missense_variant c.1018A>G p.Ser340Gly:F0U64_RS00685::methylcrotonoyl-CoA carboxylase
NZ_CP043820	163700	G	A	A	A	A	A	A	A	A	CDS:-:synonymous_variant c.939C>T p.Gly313Gly:F0U64_RS00685::methylcrotonoyl-CoA carboxylase
NZ_CP043820	163739	C	T	T	T	T	T	T	T	T	CDS:-:synonymous_variant c.900G>A p.Pro300Pro:F0U64_RS00685::methylcrotonoyl-CoA carboxylase
NZ_CP043820	163826	C	G	G	G	G	G	G	G	G	CDS:-:synonymous_variant c.813G>C p.Pro271Pro:F0U64_RS00685::methylcrotonoyl-CoA carboxylase
NZ_CP043820	163868	T	C	C	C	C	C	C	C	C	CDS:-:synonymous_variant c.771A>G p.Gln257Gln:F0U64_RS00685::methylcrotonoyl-CoA carboxylase
NZ_CP043820	163898	A	G	G	G	G	G	G	G	G	CDS:-:synonymous_variant c.741T>C p.His247His:F0U64_RS00685::methylcrotonoyl-CoA carboxylase
NZ_CP043820	163925	A	G	G	G	G	G	G	G	G	CDS:-:synonymous_variant c.714T>C p.His238His:F0U64_RS00685::methylcrotonoyl-CoA carboxylase
NZ_CP043820	164081	T	C	C	C	C	C	C	C	C	CDS:-:synonymous_variant c.558A>G p.Gly186Gly:F0U64_RS00685::methylcrotonoyl-CoA carboxylase
NZ_CP043820	164207	G	A	A	A	A	A	A	A	A	CDS:-:synonymous_variant c.432C>T p.Asp144Asp:F0U64_RS00685::methylcrotonoyl-CoA carboxylase
NZ_CP043820	164715	C	A	A	A	A	A	A	A	A
NZ_CP043820	164845	C	T	T	T	T	T	T	T	T
NZ_CP043820	164846	A	G	G	G	G	G	G	G	G
NZ_CP043820	164862	T	C	C	C	C	C	C	C	C
NZ_CP043820	164863	C	T	T	T	T	T	T	T	T
NZ_CP043820	164960	A	G	G	G	G	G	G	G	G	CDS:-:synonymous_variant c.1149T>C p.Gly383Gly:F0U64_RS00690::acetyl-CoA C-acyltransferase
NZ_CP043820	165059	A	G	G	G	G	G	G	G	G	CDS:-:synonymous_variant c.1047_1050delCCCTinsTCCC p.351:F0U64_RS00690::acetyl-CoA C-acyltransferase
NZ_CP043820	165062	G	A	A	A	A	A	A	A	A
NZ_CP043820	165104	G	A	A	A	A	A	A	A	A	CDS:-:synonymous_variant c.1005C>T p.His335His:F0U64_RS00690::acetyl-CoA C-acyltransferase
NZ_CP043820	165218	G	C	C	C	C	C	C	C	C	CDS:-:synonymous_variant c.888_891delGCTCinsCTTG p.298:F0U64_RS00690::acetyl-CoA C-acyltransferase
NZ_CP043820	165220	G	A	A	A	A	A	A	A	A
NZ_CP043820	165221	C	G	G	G	G	G	G	G	G
NZ_CP043820	165230	G	C	C	C	C	C	C	C	C	CDS:-:synonymous_variant c.876_879delGCCCinsCCCG p.294:F0U64_RS00690::acetyl-CoA C-acyltransferase
NZ_CP043820	165233	C	G	G	G	G	G	G	G	G
NZ_CP043820	165301	T	C	C	C	C	C	C	C	C	CDS:-:missense_variant c.808A>G p.Ile270Val:F0U64_RS00690::acetyl-CoA C-acyltransferase
NZ_CP043820	165407	G	C	C	C	C	C	C	C	C	CDS:-:synonymous_variant c.702C>G p.Pro234Pro:F0U64_RS00690::acetyl-CoA C-acyltransferase
NZ_CP043820	165419	G	C	C	C	C	C	C	C	C	CDS:-:synonymous_variant c.687_690delCCCCinsTCCG p.231:F0U64_RS00690::acetyl-CoA C-acyltransferase
NZ_CP043820	165422	G	A	A	A	A	A	A	A	A
NZ_CP043820	165503	A	G	G	G	G	G	G	G	G	CDS:-:synonymous_variant c.606T>C p.Thr202Thr:F0U64_RS00690::acetyl-CoA C-acyltransferase
NZ_CP043820	165533	C	G	G	G	G	G	G	G	G	CDS:-:synonymous_variant c.576G>C p.Thr192Thr:F0U64_RS00690::acetyl-CoA C-acyltransferase
NZ_CP043820	165743	C	G	G	G	G	G	G	G	G	CDS:-:synonymous_variant c.366G>C p.Ala122Ala:F0U64_RS00690::acetyl-CoA C-acyltransferase
NZ_CP043820	165845	C	A	A	A	A	A	A	A	A	CDS:-:synonymous_variant c.264G>T p.Val88Val:F0U64_RS00690::acetyl-CoA C-acyltransferase
NZ_CP043820	166202	C	T	T	T	T	T	T	T	T	CDS:-:synonymous_variant c.1806G>A p.Glu602Glu:F0U64_RS00695:aceK:bifunctional isocitrate dehydrogenase kinase/phosphatase
NZ_CP043820	166250	C	T	T	T	T	T	T	T	T	CDS:-:synonymous_variant c.1758G>A p.Glu586Glu:F0U64_RS00695:aceK:bifunctional isocitrate dehydrogenase kinase/phosphatase
NZ_CP043820	166406	T	A	A	A	A	A	A	A	A	CDS:-:synonymous_variant c.1602A>T p.Pro534Pro:F0U64_RS00695:aceK:bifunctional isocitrate dehydrogenase kinase/phosphatase
NZ_CP043820	166418	A	G	G	G	G	G	G	G	G	CDS:-:synonymous_variant c.1590T>C p.Phe530Phe:F0U64_RS00695:aceK:bifunctional isocitrate dehydrogenase kinase/phosphatase
NZ_CP043820	166427	C	T	T	T	T	T	T	T	T	CDS:-:synonymous_variant c.1581G>A p.Glu527Glu:F0U64_RS00695:aceK:bifunctional isocitrate dehydrogenase kinase/phosphatase
NZ_CP043820	166502	A	G	G	G	G	G	G	G	G	CDS:-:synonymous_variant c.1506T>C p.Leu502Leu:F0U64_RS00695:aceK:bifunctional isocitrate dehydrogenase kinase/phosphatase
NZ_CP043820	166520	A	G	G	G	G	G	G	G	G	CDS:-:synonymous_variant c.1488T>C p.Ile496Ile:F0U64_RS00695:aceK:bifunctional isocitrate dehydrogenase kinase/phosphatase
NZ_CP043820	166709	C	G	G	G	G	G	G	G	G	CDS:-:synonymous_variant c.1299G>C p.Leu433Leu:F0U64_RS00695:aceK:bifunctional isocitrate dehydrogenase kinase/phosphatase
NZ_CP043820	166716	T	C	C	C	C	C	C	C	C	CDS:-:missense_variant c.1292A>G p.Gln431Arg:F0U64_RS00695:aceK:bifunctional isocitrate dehydrogenase kinase/phosphatase
NZ_CP043820	166754	A	G	G	G	G	G	G	G	G	CDS:-:synonymous_variant c.1254T>C p.Tyr418Tyr:F0U64_RS00695:aceK:bifunctional isocitrate dehydrogenase kinase/phosphatase
NZ_CP043820	166877	G	A	A	A	A	A	A	A	A	CDS:-:synonymous_variant c.1131C>T p.Tyr377Tyr:F0U64_RS00695:aceK:bifunctional isocitrate dehydrogenase kinase/phosphatase
NZ_CP043820	166958	T	C	C	C	C	C	C	C	C	CDS:-:synonymous_variant c.1050A>G p.Ala350Ala:F0U64_RS00695:aceK:bifunctional isocitrate dehydrogenase kinase/phosphatase
NZ_CP043820	167012	G	C	C	C	C	C	C	C	C	CDS:-:synonymous_variant c.996C>G p.Gly332Gly:F0U64_RS00695:aceK:bifunctional isocitrate dehydrogenase kinase/phosphatase
NZ_CP043820	167216	G	A	A	A	A	A	A	A	A	CDS:-:synonymous_variant c.792C>T p.Tyr264Tyr:F0U64_RS00695:aceK:bifunctional isocitrate dehydrogenase kinase/phosphatase
NZ_CP043820	167345	G	T	T	T	T	T	T	T	T	CDS:-:synonymous_variant c.663C>A p.Arg221Arg:F0U64_RS00695:aceK:bifunctional isocitrate dehydrogenase kinase/phosphatase
NZ_CP043820	167363	G	A	A	A	A	A	A	A	A	CDS:-:synonymous_variant c.645C>T p.Ala215Ala:F0U64_RS00695:aceK:bifunctional isocitrate dehydrogenase kinase/phosphatase
NZ_CP043820	167390	T	C	C	C	C	C	C	C	C	CDS:-:synonymous_variant c.618A>G p.Pro206Pro:F0U64_RS00695:aceK:bifunctional isocitrate dehydrogenase kinase/phosphatase
NZ_CP043820	167579	T	C	C	C	C	C	C	C	C	CDS:-:synonymous_variant c.429A>G p.Ser143Ser:F0U64_RS00695:aceK:bifunctional isocitrate dehydrogenase kinase/phosphatase
NZ_CP043820	168136	C	T	T	T	T	T	T	T	T	CDS:-:synonymous_variant c.1068G>A p.Glu356Glu:F0U64_RS00700::isovaleryl-CoA dehydrogenase
NZ_CP043820	168151	A	G	G	G	G	G	G	G	G	CDS:-:synonymous_variant c.1053T>C p.Asn351Asn:F0U64_RS00700::isovaleryl-CoA dehydrogenase
NZ_CP043820	168448	C	G	G	G	G	G	G	G	G	CDS:-:synonymous_variant c.756G>C p.Ser252Ser:F0U64_RS00700::isovaleryl-CoA dehydrogenase
NZ_CP043820	168463	C	T	T	T	T	T	T	T	T	CDS:-:synonymous_variant c.741G>A p.Glu247Glu:F0U64_RS00700::isovaleryl-CoA dehydrogenase
NZ_CP043820	168745	G	A	A	A	A	A	A	A	A	CDS:-:missense_variant c.455_459delGCTACinsACTAT p.Arg152His:F0U64_RS00700::isovaleryl-CoA dehydrogenase
NZ_CP043820	168749	C	T	T	T	T	T	T	T	T
NZ_CP043820	168831	C	T	T	T	T	T	T	T	T	CDS:-:missense_variant c.369_373delGCACGinsACACA p.Val125Ile:F0U64_RS00700::isovaleryl-CoA dehydrogenase
NZ_CP043820	168835	C	T	T	T	T	T	T	T	T
NZ_CP043820	168946	C	G	G	G	G	G	G	G	G	CDS:-:synonymous_variant c.258G>C p.Ala86Ala:F0U64_RS00700::isovaleryl-CoA dehydrogenase
NZ_CP043820	169236	C	T	T	T	T	T	T	T	T
NZ_CP043820	169380	C	T	T	T	T	T	T	T	T
NZ_CP043820	169384	C	G	G	G	G	G	G	G	G
NZ_CP043820	169895	T	C	C	C	C	C	C	C	C	CDS:+:synonymous_variant c.447T>C p.Phe149Phe:F0U64_RS00705::amidohydrolase
NZ_CP043820	170102	C	G	G	G	G	G	G	G	G	CDS:+:synonymous_variant c.654C>G p.Thr218Thr:F0U64_RS00705::amidohydrolase
NZ_CP043820	170144	G	C	C	C	C	C	C	C	C	CDS:+:synonymous_variant c.696G>C p.Thr232Thr:F0U64_RS00705::amidohydrolase
NZ_CP043820	170288	C	T	T	T	T	T	T	T	T	CDS:+:synonymous_variant c.840C>T p.His280His:F0U64_RS00705::amidohydrolase
NZ_CP043820	170309	C	T	T	T	T	T	T	T	T	CDS:+:synonymous_variant c.861C>T p.Tyr287Tyr:F0U64_RS00705::amidohydrolase
NZ_CP043820	170315	A	G	G	G	G	G	G	G	G	CDS:+:synonymous_variant c.867A>G p.Glu289Glu:F0U64_RS00705::amidohydrolase
NZ_CP043820	170324	C	T	T	T	T	T	T	T	T	CDS:+:synonymous_variant c.876C>T p.Tyr292Tyr:F0U64_RS00705::amidohydrolase
NZ_CP043820	170459	G	A	A	A	A	A	A	A	A	CDS:+:synonymous_variant c.1011G>A p.Lys337Lys:F0U64_RS00705::amidohydrolase
NZ_CP043820	170641	C	T	T	T	T	T	T	T	T
NZ_CP043820	170642	G	C	C	C	C	C	C	C	C
NZ_CP043820	170662	A	C	C	C	C	C	C	C	C
NZ_CP043820	170673	C	T	T	T	T	T	T	T	T
NZ_CP043820	170689	C	T	T	T	T	T	T	T	T	CDS:+:synonymous_variant c.16C>T p.Leu6Leu:F0U64_RS00710::tripartite tricarboxylate transporter substrate binding protein
NZ_CP043820	170718	A	G	G	G	G	G	G	G	G	CDS:+:synonymous_variant c.45A>G p.Ala15Ala:F0U64_RS00710::tripartite tricarboxylate transporter substrate binding protein
NZ_CP043820	170817	A	G	G	G	G	G	G	G	G	CDS:+:synonymous_variant c.144A>G p.Gly48Gly:F0U64_RS00710::tripartite tricarboxylate transporter substrate binding protein
NZ_CP043820	170871	G	A	A	A	A	A	A	A	A	CDS:+:synonymous_variant c.198G>A p.Glu66Glu:F0U64_RS00710::tripartite tricarboxylate transporter substrate binding protein
NZ_CP043820	170990	A	G	G	G	G	G	G	G	G	CDS:+:missense_variant c.317A>G p.Lys106Arg:F0U64_RS00710::tripartite tricarboxylate transporter substrate binding protein
NZ_CP043820	171070	T	G	G	G	G	G	G	G	G	CDS:+:missense_variant c.397_398delTCinsGT p.Ser133Val:F0U64_RS00710::tripartite tricarboxylate transporter substrate binding protein
NZ_CP043820	171071	C	T	T	T	T	T	T	T	T
NZ_CP043820	171120	T	C	C	C	C	C	C	C	C	CDS:+:synonymous_variant c.447T>C p.His149His:F0U64_RS00710::tripartite tricarboxylate transporter substrate binding protein
NZ_CP043820	171159	G	C	C	C	C	C	C	C	C	CDS:+:synonymous_variant c.486G>C p.Thr162Thr:F0U64_RS00710::tripartite tricarboxylate transporter substrate binding protein
NZ_CP043820	171165	T	C	C	C	C	C	C	C	C	CDS:+:synonymous_variant c.492T>C p.Ala164Ala:F0U64_RS00710::tripartite tricarboxylate transporter substrate binding protein
NZ_CP043820	171249	G	C	C	C	C	C	C	C	C	CDS:+:synonymous_variant c.576G>C p.Thr192Thr:F0U64_RS00710::tripartite tricarboxylate transporter substrate binding protein
NZ_CP043820	171279	A	G	G	G	G	G	G	G	G	CDS:+:synonymous_variant c.606A>G p.Leu202Leu:F0U64_RS00710::tripartite tricarboxylate transporter substrate binding protein
NZ_CP043820	171656	C	A	A	A	A	A	A	A	A
[truncated: 57,453 more rows]
